# Supplementary material for: Poly[hexa­aqua­tri-μ-malonato-didysprosium(III)]
Source: Acta Crystallogr Sect E Struct Rep Online. 2008 Jun 7;64(Pt 7):m877. doi: 10.1107/S1600536808015961 (PMC2961881; doi:10.1107/S1600536808015961)
Supplement: Supplementary file 1 [file e-64-0m877-sup1.cif]

##############################################################################
###                                                                        ###
###        Electronic paper (Acta Crystallographica Section E)             ###
###                                                                        ###
##############################################################################
#                                                                            #
# This CIF contains the data in a paper accepted for publication in Acta     #
# Crystallographica Section E. It conforms to the requirements of Notes      #
# for Authors for Section E, and has been peer reviewed under the auspices   #
# of the IUCr Commission on Journals.                                        #
#                                                                            #
# Full details of the Crystallographic Information File format               #
# are given in the paper "The Crystallographic Information File (CIF):       #
# a New Standard Archive File for Crystallography" by S. R. Hall, F. H.      #
# Allen and I. D. Brown [Acta Cryst. (1991), A47, 655-685].                  #
#                                                                            #
# The current version of the core CIF dictionary is obtainable from          #
# ftp://ftp.iucr.org/pub/cif_core.dic. The current version number is 2.4.    #
#                                                                            #
# Software is freely available for graphical display of the structure(s) in  #
# this CIF.  For information consult the CIF home page http://www.iucr.org/  #
# cif/home.html                                                              #
#                                                                            #
# This file may be used for bona fide research purposes within the           #
# scientific community so long as proper attribution is given to the journal # 
# article from which it was obtained.                                        #
#                                                                            #
##############################################################################
                                             
data_I
_audit_creation_method     SHELXL-97
_chemical_name_systematic
;
Poly[hexaaquatri-\m-malonato-didysprosium(III)]
;
_chemical_name_common     ?
_chemical_formula_moiety     'C9 H18 Dy2 O18'
_chemical_formula_sum     'C9 H18 Dy2 O18'
_chemical_formula_iupac     '[Dy2 (C3 H2 O4)3 (H2 O)6]'
_chemical_formula_weight     739.23
_chemical_melting_point     ?
_symmetry_cell_setting     monoclinic
_symmetry_space_group_name_H-M     'C 2/c'
_symmetry_space_group_name_Hall     '-C 2yc'
loop_
    _symmetry_equiv_pos_as_xyz
    'x, y, z'
    '-x, y, -z+1/2'
    'x+1/2, y+1/2, z'
    '-x+1/2, y+1/2, -z+1/2'
    '-x, -y, -z'
    'x, -y, z-1/2'
    '-x+1/2, -y+1/2, -z'
    'x+1/2, -y+1/2, z-1/2'
_cell_length_a     17.1805(2)
_cell_length_b     12.31240(10)
_cell_length_c     11.15410(10)
_cell_angle_alpha     90.0
_cell_angle_beta     127.52(2)
_cell_angle_gamma     90.0
_cell_volume     1871.4(5)
_cell_formula_units_Z     4
_cell_measurement_reflns_used     6377
_cell_measurement_theta_min     1.66
_cell_measurement_theta_max     28.00
_cell_measurement_temperature     296(2)
_exptl_crystal_description     block
_exptl_crystal_colour     colorless
_exptl_crystal_size_max     0.11
_exptl_crystal_size_mid     0.10
_exptl_crystal_size_min     0.08
_exptl_crystal_density_diffrn     2.624
_exptl_crystal_density_meas     ?
_exptl_crystal_density_method     'not measured'
_exptl_crystal_F_000     1392
_exptl_absorpt_coefficient_mu     8.016
_exptl_absorpt_correction_type     multi-scan
_exptl_absorpt_process_details     '(APEX2; Bruker, 2004)'
_exptl_absorpt_correction_T_min     0.4354
_exptl_absorpt_correction_T_max     0.5289
_exptl_special_details
;
;
_diffrn_ambient_temperature     296(2)
_diffrn_radiation_type     MoK\a
_diffrn_radiation_wavelength     0.71073
_diffrn_radiation_source     'fine-focus sealed tube'
_diffrn_radiation_monochromator     graphite
_diffrn_measurement_device_type     'Bruker APEXII area-detector'
_diffrn_measurement_method     '\f and \w'
_diffrn_detector_area_resol_mean     ?
_diffrn_reflns_number     10051
_diffrn_reflns_av_R_equivalents     0.0228
_diffrn_reflns_av_sigmaI/netI     0.0190
_diffrn_reflns_theta_min     2.23
_diffrn_reflns_theta_max     27.50
_diffrn_reflns_theta_full     27.50
_diffrn_measured_fraction_theta_max     0.993
_diffrn_measured_fraction_theta_full     0.993
_diffrn_reflns_limit_h_min     -22
_diffrn_reflns_limit_h_max     20
_diffrn_reflns_limit_k_min     -15
_diffrn_reflns_limit_k_max     15
_diffrn_reflns_limit_l_min     -12
_diffrn_reflns_limit_l_max     14
_diffrn_standards_number     0
_diffrn_standards_interval_count     ?
_diffrn_standards_interval_time     ?
_diffrn_standards_decay_%     ?
_refine_special_details
;
Refinement of <i>F</i>^2^ against ALL reflections. The weighted <i>R</i>-factor
<i>wR</i> and goodness of fit <i>S</i> are based on <i>F</i>^2^, conventional
<i>R</i>-factors <i>R</i> are based on <i>F</i>, with <i>F</i> set to zero for
negative <i>F</i>^2^. The threshold expression of <i>F</i>^2^ >
\s(<i>F</i>^2^) is used only for calculating <i>R</i>-factors(gt) <i>etc</i>.
and is not relevant to the choice of reflections for refinement.
<i>R</i>-factors based on <i>F</i>^2^ are statistically about twice as large
as those based on <i>F</i>, and <i>R</i>- factors based on ALL data will be
even larger.
;
_reflns_number_total     2136
_reflns_number_gt     2001
_reflns_threshold_expression     I>2\s(I)
_refine_ls_structure_factor_coef     Fsqd
_refine_ls_matrix_type     full
_refine_ls_R_factor_all     0.0211
_refine_ls_R_factor_gt     0.0195
_refine_ls_wR_factor_gt     0.0521
_refine_ls_wR_factor_ref     0.0528
_refine_ls_goodness_of_fit_ref     1.070
_refine_ls_restrained_S_all     1.068
_refine_ls_number_reflns     2136
_refine_ls_number_parameters     132
_refine_ls_number_restraints     10
_refine_ls_hydrogen_treatment     constr
_refine_ls_weighting_scheme     calc
_refine_ls_weighting_details
         'calc w=1/[\s^2^(Fo^2^)+(0.0241P)^2^+12.727P] where P=(Fo^2^+2Fc^2^)/3'
_atom_sites_solution_hydrogens     geom
_atom_sites_solution_primary     direct
_atom_sites_solution_secondary     difmap
_refine_ls_shift/su_max     0.001
_refine_ls_shift/su_mean     0.000
_refine_diff_density_max     0.908
_refine_diff_density_min     -0.513
_refine_ls_extinction_method     none
_refine_ls_extinction_coef     ?
loop_
    _atom_type_symbol
    _atom_type_description
    _atom_type_scat_dispersion_real
    _atom_type_scat_dispersion_imag
    _atom_type_scat_source
    'C' 'C' 0.0033 0.0016
                         'International Tables Vol C Tables 4.2.6.8 and 6.1.1.4'
    'H' 'H' 0.0000 0.0000
                         'International Tables Vol C Tables 4.2.6.8 and 6.1.1.4'
    'O' 'O' 0.0106 0.0060
                         'International Tables Vol C Tables 4.2.6.8 and 6.1.1.4'
    'Dy' 'Dy' -0.1892 4.4098
                         'International Tables Vol C Tables 4.2.6.8 and 6.1.1.4'
_computing_data_collection     'APEX2 (Bruker, 2004)'
_computing_cell_refinement     'APEX2 (Bruker, 2004)'
_computing_data_reduction     'APEX2 (Bruker, 2004)'
_computing_structure_solution     'SHELXS97 (Sheldrick, 2008)'
_computing_structure_refinement     'SHELXL97 (Sheldrick, 2008)'
_computing_molecular_graphics
                             'PLATON (Spek, 2003) and SHELXTL (Sheldrick, 2008)'
_computing_publication_material     'SHELXL97 (Sheldrick, 2008)'
loop_
    _atom_site_type_symbol
    _atom_site_label
    _atom_site_fract_x
    _atom_site_fract_y
    _atom_site_fract_z
    _atom_site_U_iso_or_equiv
    _atom_site_adp_type
    _atom_site_calc_flag
    _atom_site_refinement_flags
    _atom_site_occupancy
    _atom_site_disorder_assembly
    _atom_site_disorder_group
    C C1 0.3116(3) 0.3839(3) 0.2419(4) 0.0139(7) Uani d . 1 . .
    C C2 0.3805(3) 0.3285(3) 0.2198(5) 0.0174(7) Uani d . 1 . .
    H H2A 0.4462 0.3325 0.3148 0.021 Uiso calc R 1 . .
    H H2B 0.3808 0.3704 0.1464 0.021 Uiso calc R 1 . .
    C C3 0.3607(3) 0.2110(3) 0.1686(4) 0.0137(7) Uani d . 1 . .
    C C4 0.4246(2) 0.2993(3) 0.6243(4) 0.0119(7) Uani d . 1 . .
    C C5 0.5000 0.3747(4) 0.7500 0.0135(10) Uani d S 1 . .
    H H5A 0.4703 0.4205 0.7829 0.016 Uiso calc PR 0.50 . .
    H H5B 0.5297 0.4205 0.7171 0.016 Uiso calc PR 0.50 . .
    Dy Dy1 0.283235(12) 0.148077(13) 0.379865(19) 0.01461(7) Uani d . 1 . .
    O O1 0.2989(2) 0.4832(2) 0.2144(4) 0.0268(6) Uani d . 1 . .
    O O2 0.2741(2) 0.3315(2) 0.2918(3) 0.0165(5) Uani d . 1 . .
    O O3 0.3717(2) 0.1844(2) 0.0723(3) 0.0256(6) Uani d . 1 . .
    O O4 0.3355(2) 0.14437(19) 0.2259(3) 0.0200(6) Uani d . 1 . .
    O O5 0.44917(18) 0.2424(2) 0.5591(3) 0.0192(5) Uani d . 1 . .
    O O6 0.34060(17) 0.2909(2) 0.5918(3) 0.0144(5) Uani d . 1 . .
    O O1W 0.1257(2) 0.1789(2) 0.1179(3) 0.0226(6) Uani d D 1 . .
    H H1W 0.0785 0.2029 0.1100 0.034 Uiso d RD 1 . .
    H H2W 0.1369 0.2230 0.0756 0.034 Uiso d RD 1 . .
    O O2W 0.4141(3) 0.0048(3) 0.4897(5) 0.0435(10) Uani d D 1 . .
    H H3W 0.4088 -0.0512 0.5238 0.065 Uiso d RD 1 . .
    H H4W 0.4700 0.0253 0.5538 0.065 Uiso d RD 1 . .
    O O3W 0.3194(2) 0.0640(2) 0.6116(4) 0.0322(7) Uani d D 1 . .
    H H6W 0.3294 -0.0003 0.6333 0.048 Uiso d RD 1 . .
    H H5W 0.3019 0.0889 0.6593 0.048 Uiso d RD 1 . .
loop_
    _atom_site_aniso_label
    _atom_site_aniso_U_11
    _atom_site_aniso_U_22
    _atom_site_aniso_U_33
    _atom_site_aniso_U_12
    _atom_site_aniso_U_13
    _atom_site_aniso_U_23
    C1 0.0179(17) 0.0087(15) 0.0121(17) 0.0002(13) 0.0077(15) -0.0012(13)
    C2 0.0267(19) 0.0119(16) 0.024(2) -0.0038(14) 0.0211(18) -0.0010(14)
    C3 0.0166(17) 0.0121(16) 0.0163(18) -0.0007(13) 0.0119(15) -0.0004(13)
    C4 0.0099(15) 0.0139(16) 0.0082(16) -0.0002(12) 0.0037(14) 0.0026(13)
    C5 0.010(2) 0.011(2) 0.014(2) 0.000 0.005(2) 0.000
    Dy1 0.01901(10) 0.01230(10) 0.01759(11) -0.00036(6) 0.01376(8) -0.00016(6)
    O1 0.0366(17) 0.0102(12) 0.0372(18) 0.0042(11) 0.0244(15) 0.0062(12)
    O2 0.0249(14) 0.0116(12) 0.0203(14) 0.0034(10) 0.0175(12) 0.0027(10)
    O3 0.0474(18) 0.0187(14) 0.0288(16) -0.0005(13) 0.0326(16) -0.0014(12)
    O4 0.0366(16) 0.0100(12) 0.0276(16) -0.0013(10) 0.0270(14) -0.0012(10)
    O5 0.0137(12) 0.0264(14) 0.0183(13) -0.0008(10) 0.0102(11) -0.0068(11)
    O6 0.0104(11) 0.0196(13) 0.0131(12) -0.0015(9) 0.0072(10) -0.0016(10)
    O1W 0.0206(14) 0.0300(15) 0.0198(15) -0.0003(12) 0.0137(12) 0.0065(12)
    O2W 0.0431(19) 0.0277(17) 0.085(3) 0.0166(15) 0.052(2) 0.0281(18)
    O3W 0.063(2) 0.0176(14) 0.0415(19) 0.0177(14) 0.0450(18) 0.0154(13)
_geom_special_details
;
All e.s.d.'s (except the e.s.d. in the dihedral angle between two l.s. planes)
are estimated using the full covariance matrix. The cell e.s.d.'s are taken
into account individually in the estimation of e.s.d.'s in distances, angles
and torsion angles; correlations between e.s.d.'s in cell parameters are only
used when they are defined by crystal symmetry. An approximate (isotropic)
treatment of cell e.s.d.'s is used for estimating e.s.d.'s involving l.s.
planes.
;
loop_
    _geom_bond_atom_site_label_1
    _geom_bond_atom_site_label_2
    _geom_bond_site_symmetry_2
    _geom_bond_distance
    _geom_bond_publ_flag
    C1 O1 . 1.247(4) ?
    C1 O2 . 1.256(4) ?
    C1 C2 . 1.512(5) ?
    C2 C3 . 1.516(5) ?
    C2 H2A . 0.9700 ?
    C2 H2B . 0.9700 ?
    C3 O3 . 1.243(4) ?
    C3 O4 . 1.266(4) ?
    C4 O5 . 1.254(4) ?
    C4 O6 . 1.260(4) ?
    C4 C5 . 1.514(4) ?
    C5 C4 2_656 1.514(4) ?
    C5 H5A . 0.9700 ?
    C5 H5B . 0.9700 ?
    Dy1 O1 4_545 2.326(3) ?
    Dy1 O4 . 2.375(3) ?
    Dy1 O2 . 2.430(2) ?
    Dy1 O6 7_556 2.452(2) ?
    Dy1 O3W . 2.487(3) ?
    Dy1 O2W . 2.513(3) ?
    Dy1 O1W . 2.524(3) ?
    Dy1 O5 . 2.555(3) ?
    Dy1 O6 . 2.610(2) ?
    O1W H1W . 0.8155 ?
    O1W H2W . 0.8146 ?
    O2W H3W . 0.8184 ?
    O2W H4W . 0.8133 ?
    O3W H6W . 0.8149 ?
    O3W H5W . 0.8144 ?
loop_
    _geom_angle_atom_site_label_1
    _geom_angle_atom_site_label_2
    _geom_angle_atom_site_label_3
    _geom_angle_site_symmetry_1
    _geom_angle_site_symmetry_3
    _geom_angle
    _geom_angle_publ_flag
    O1 C1 O2 . . 123.5(3) ?
    O1 C1 C2 . . 116.0(3) ?
    O2 C1 C2 . . 120.4(3) ?
    C1 C2 C3 . . 118.3(3) ?
    C1 C2 H2A . . 107.7 ?
    C3 C2 H2A . . 107.7 ?
    C1 C2 H2B . . 107.7 ?
    C3 C2 H2B . . 107.7 ?
    H2A C2 H2B . . 107.1 ?
    O3 C3 O4 . . 123.0(3) ?
    O3 C3 C2 . . 117.3(3) ?
    O4 C3 C2 . . 119.7(3) ?
    O5 C4 O6 . . 121.2(3) ?
    O5 C4 C5 . . 118.7(3) ?
    O6 C4 C5 . . 120.1(3) ?
    C4 C5 C4 . 2_656 104.4(4) ?
    C4 C5 H5A . . 110.9 ?
    C4 C5 H5A 2_656 . 110.9 ?
    C4 C5 H5B . . 110.9 ?
    C4 C5 H5B 2_656 . 110.9 ?
    H5A C5 H5B . . 108.9 ?
    O1 Dy1 O4 4_545 . 92.80(10) ?
    O1 Dy1 O2 4_545 . 139.15(10) ?
    O4 Dy1 O2 . . 71.67(8) ?
    O1 Dy1 O6 4_545 7_556 89.46(9) ?
    O4 Dy1 O6 . 7_556 147.09(9) ?
    O2 Dy1 O6 . 7_556 85.38(8) ?
    O1 Dy1 O3W 4_545 . 78.76(11) ?
    O4 Dy1 O3W . . 141.16(9) ?
    O2 Dy1 O3W . . 136.14(9) ?
    O6 Dy1 O3W 7_556 . 71.36(9) ?
    O1 Dy1 O2W 4_545 . 73.98(11) ?
    O4 Dy1 O2W . . 73.66(10) ?
    O2 Dy1 O2W . . 131.94(9) ?
    O6 Dy1 O2W 7_556 . 137.86(9) ?
    O3W Dy1 O2W . . 67.55(10) ?
    O1 Dy1 O1W 4_545 . 71.37(10) ?
    O4 Dy1 O1W . . 77.10(10) ?
    O2 Dy1 O1W . . 68.42(9) ?
    O6 Dy1 O1W 7_556 . 72.58(9) ?
    O3W Dy1 O1W . . 132.74(10) ?
    O2W Dy1 O1W . . 132.85(12) ?
    O1 Dy1 O5 4_545 . 146.20(10) ?
    O4 Dy1 O5 . . 80.87(9) ?
    O2 Dy1 O5 . . 70.15(9) ?
    O6 Dy1 O5 7_556 . 113.70(8) ?
    O3W Dy1 O5 . . 85.58(10) ?
    O2W Dy1 O5 . . 72.37(10) ?
    O1W Dy1 O5 . . 137.36(9) ?
    O1 Dy1 O6 4_545 . 141.99(9) ?
    O4 Dy1 O6 . . 124.57(8) ?
    O2 Dy1 O6 . . 68.62(8) ?
    O6 Dy1 O6 7_556 . 63.60(9) ?
    O3W Dy1 O6 . . 67.78(9) ?
    O2W Dy1 O6 . . 107.42(11) ?
    O1W Dy1 O6 . . 119.61(9) ?
    O5 Dy1 O6 . . 50.15(8) ?
    C1 O1 Dy1 . 4 159.0(3) ?
    C1 O2 Dy1 . . 137.0(2) ?
    C3 O4 Dy1 . . 138.4(2) ?
    C4 O5 Dy1 . . 95.7(2) ?
    C4 O6 Dy1 . 7_556 150.4(2) ?
    C4 O6 Dy1 . . 92.9(2) ?
    Dy1 O6 Dy1 7_556 . 116.40(9) ?
    Dy1 O1W H1W . . 118.3 ?
    Dy1 O1W H2W . . 107.9 ?
    H1W O1W H2W . . 105.4 ?
    Dy1 O2W H3W . . 119.8 ?
    Dy1 O2W H4W . . 115.9 ?
    H3W O2W H4W . . 105.1 ?
    Dy1 O3W H6W . . 126.0 ?
    Dy1 O3W H5W . . 124.4 ?
    H6W O3W H5W . . 105.5 ?
loop_
    _geom_hbond_atom_site_label_D
    _geom_hbond_atom_site_label_H
    _geom_hbond_atom_site_label_A
    _geom_hbond_site_symmetry_A
    _geom_hbond_distance_DH
    _geom_hbond_distance_HA
    _geom_hbond_distance_DA
    _geom_hbond_angle_DHA
    O1W H1W O5 8_455 0.82 2.04 2.854(4) 172.1
    O1W H2W O3 7 0.81 1.94 2.729(4) 164.5
    O2W H3W O3 6_556 0.82 1.95 2.761(4) 169.7
    O3W H6W O4 6_556 0.81 2.02 2.802(4) 160.0
    O3W H6W O3 6_556 0.81 2.59 3.291(4) 144.4
    O3W H5W O2 7_556 0.81 1.96 2.738(4) 161.0
data_global
_journal_date_recd_electronic     2008-04-24
_journal_date_accepted     2008-05-27
_journal_name_full     'Acta Crystallographica, Section E'
_journal_year     2008
_journal_volume     64
_journal_issue      7
_journal_page_first     m877
_journal_page_last     m877
_journal_paper_category     QM
_journal_coeditor_code     DN2344
_publ_contact_author_name     'Zhan-Qiang Fang'
_publ_contact_author_address
;
School of Chemistry and Environment
South China Normal University
Guangzhou 510006
People's Republic of China
;
_publ_contact_author_email     zhqfang77@yahoo.com.cn
_publ_contact_author_fax     '86 20 39310187'
_publ_contact_author_phone     '86 20 88528383'
_publ_section_title
;
Poly[hexaaquatri-\m-malonato-didysprosium(III)]
;
loop_
    _publ_author_name
    _publ_author_footnote
    _publ_author_address
    'Zhan-Qiang Fang' .
;
School of Chemistry and Environment
South China Normal University
Guangzhou 510006
People's Republic of China
;
    'Rong-Hua Zeng' .
;
School of Chemistry and Environment
South China Normal University
Guangzhou 510006
People's Republic of China
;
    'Zhao-Feng Song' .
;
School of Chemistry and Environment
South China Normal University
Guangzhou 510006
People's Republic of China
;
    'Mei Yang' .
;
School of Chemistry and Environment
South China Normal University
Guangzhou 510006
People's Republic of China
;
