# Supplementary material for: Poly[hexa­aqua­tri-μ-malonato-didysprosium(III)]
Source: Acta Crystallogr Sect E Struct Rep Online. 2008 Jun 7;64(Pt 7):m877. doi: 10.1107/S1600536808015961 (PMC2961881; doi:10.1107/S1600536808015961)
Supplement: Supplementary file 2 [file e-64-0m877-Isup2.hkl]

# 
# h,k,l, Fc-squared, Fo-squared, sigma(Fo-squared) and status flag 
# 
data_I
_shelx_title ' 1 in C2/c' 
_shelx_refln_list_code          4 
_shelx_F_calc_maximum      556.09 
_exptl_crystal_F_000      1392.00 
_reflns_d_resolution_high  0.7697 
 
loop_ 
 _symmetry_equiv_pos_as_xyz 
 'x, y, z' 
 '-x, y, -z+1/2' 
 'x+1/2, y+1/2, z' 
 '-x+1/2, y+1/2, -z+1/2' 
 '-x, -y, -z' 
 'x, -y, z-1/2' 
 '-x+1/2, -y+1/2, -z' 
 'x+1/2, -y+1/2, z-1/2' 
 
_cell_length_a    17.1805 
_cell_length_b    12.3124 
_cell_length_c    11.1541 
_cell_angle_alpha  90.000 
_cell_angle_beta  127.523 
_cell_angle_gamma  90.000 
 
_shelx_F_squared_multiplier     1.000 
 
loop_ 
 _refln_index_h 
 _refln_index_k 
 _refln_index_l 
 _refln_F_squared_calc 
 _refln_F_squared_meas 
 _refln_F_squared_sigma 
 _refln_observed_status 
   2   0   0   309240.09   288982.56   6968.26 o 
   4   0   0    14187.08    11483.71    143.04 o 
   6   0   0     4172.38     3820.62    103.94 o 
   8   0   0     3452.04     3558.57     93.61 o 
  10   0   0    16089.27    14755.98    280.15 o 
  12   0   0    41267.05    40561.28    604.03 o 
  14   0   0    44811.87    42854.81    790.01 o 
  16   0   0    19560.48    19306.45    817.03 o 
   1   1   0     6670.46     7256.26     82.61 o 
   3   1   0    29780.66    31751.97    296.28 o 
   5   1   0    24696.90    22116.27    199.08 o 
   7   1   0    39981.28    39975.52    327.22 o 
   9   1   0    17817.42    18007.56    218.60 o 
  11   1   0     9977.24     9798.27    161.27 o 
  13   1   0     4286.40     4323.78    124.48 o 
  15   1   0      291.94      204.41     86.23 o 
  17   1   0     1695.75     1510.76    186.33 o 
   0   2   0    89484.11    99862.91   1128.58 o 
   2   2   0     6177.17     5454.30     69.61 o 
   4   2   0      380.25      834.01     26.88 o 
   6   2   0      768.91      543.43     31.44 o 
   8   2   0     2709.33     2927.01     61.55 o 
  10   2   0     2072.37     2309.71     69.09 o 
  12   2   0     5243.24     5328.82    135.32 o 
  14   2   0     4861.46     4929.47    148.59 o 
  16   2   0     1592.63     1528.81    181.79 o 
   1   3   0      757.51     1131.24     38.14 o 
   3   3   0    58991.77    60593.02    449.87 o 
   5   3   0   143682.05   143227.20   1060.86 o 
   7   3   0    83834.21    80199.99    736.24 o 
   9   3   0    56078.98    53714.77    542.67 o 
  11   3   0    35545.76    34626.34    378.27 o 
  13   3   0     3857.64     4026.33    123.21 o 
  15   3   0        7.28       -5.89     55.83 o 
  17   3   0     4528.39     4664.54    290.04 o 
   0   4   0   104190.66   102003.27   1051.14 o 
   2   4   0   155538.20   157794.03   1501.10 o 
   4   4   0    58508.77    58066.06    466.02 o 
   6   4   0     1532.29     1083.93     36.89 o 
   8   4   0      358.55      407.67     39.94 o 
  10   4   0    16630.01    16585.85    240.15 o 
  12   4   0    20373.06    20042.81    292.46 o 
  14   4   0    19725.71    20395.63    480.33 o 
  16   4   0    12780.45    12788.45    374.14 o 
   1   5   0       56.98       17.90     15.55 o 
   3   5   0     7445.46     8938.99    115.51 o 
   5   5   0     3492.84     3863.98     72.17 o 
   7   5   0     1329.92     1409.95     84.81 o 
   9   5   0       60.34       77.53     31.60 o 
  11   5   0      268.78      286.70     43.20 o 
  13   5   0      300.80      346.67     56.41 o 
  15   5   0      113.58      139.05     72.70 o 
   0   6   0   197729.25   206054.41   2565.94 o 
   2   6   0   102694.75   105600.09    762.74 o 
   4   6   0    14957.24    14082.02    161.01 o 
   6   6   0    12460.92    12254.73    167.96 o 
   8   6   0      940.00      967.38     56.08 o 
  10   6   0    14092.56    14255.60    229.56 o 
  12   6   0    18963.27    19544.35    314.54 o 
  14   6   0    20790.13    19351.23    461.58 o 
  16   6   0    11743.62    12111.93    378.04 o 
   1   7   0     7222.47     7246.39     97.52 o 
   3   7   0    34744.04    33743.84    288.93 o 
   5   7   0    48421.26    46445.75    412.74 o 
   7   7   0    74942.27    73345.77    661.19 o 
   9   7   0    38896.05    38593.32    444.37 o 
  11   7   0    18288.93    18480.03    322.93 o 
  13   7   0    11490.49    11074.99    282.82 o 
  15   7   0      645.91      502.34    104.08 o 
   0   8   0    11251.06    11577.07    194.70 o 
   2   8   0     8149.12     7963.11    108.49 o 
   4   8   0    19245.61    19343.00    229.96 o 
   6   8   0     1065.14      981.83     55.23 o 
   8   8   0     3971.91     3994.96    104.42 o 
  10   8   0     3804.38     3836.66    152.30 o 
  12   8   0     2504.91     2785.22    147.50 o 
  14   8   0     2978.20     3358.58    215.27 o 
   1   9   0      535.14      700.42     45.11 o 
   3   9   0    13751.17    13963.97    178.49 o 
   5   9   0    31524.68    31516.30    341.17 o 
   7   9   0    13420.01    13205.41    233.05 o 
   9   9   0     4770.93     4789.15    137.94 o 
  11   9   0      940.49     1178.24     96.66 o 
  13   9   0     1035.09     1137.11    115.44 o 
   0  10   0    64200.83    64070.24    741.45 o 
   2  10   0    67468.93    66629.59    551.91 o 
   4  10   0    46465.89    45786.82    432.16 o 
   6  10   0     4475.20     4632.60    113.36 o 
   8  10   0      847.72      725.26     67.78 o 
  10  10   0     7305.23     7626.43    235.28 o 
  12  10   0    21313.75    21540.95    460.51 o 
   1  11   0     2453.17     2642.34     92.25 o 
   3  11   0    16378.55    16022.71    201.89 o 
   5  11   0    24711.71    24385.83    316.41 o 
   7  11   0    24536.63    24279.07    351.24 o 
   9  11   0    15744.59    15859.50    281.67 o 
  11  11   0    11005.13    11368.78    368.47 o 
   0  12   0     2871.61     2963.72    160.12 o 
   2  12   0     1400.98     1510.97     74.17 o 
   4  12   0     1001.98     1016.25     62.54 o 
   6  12   0     2271.08     2292.35    104.24 o 
   8  12   0       75.73      113.16     44.81 o 
  10  12   0      278.41      181.46     59.47 o 
   1  13   0     4842.94     4752.86    133.15 o 
   3  13   0    14819.78    15097.27    289.59 o 
   5  13   0    25472.42    26345.18    418.84 o 
   7  13   0    29270.63    29472.44    518.78 o 
   9  13   0    14486.06    15813.97    367.42 o 
   0  14   0    34392.35    35566.10   1264.50 o 
   2  14   0    27744.54    29040.54    782.23 o 
   4  14   0    10017.26     9805.26    598.45 o 
   6  14   0      649.10      729.00    204.64 o 
   8  14   0     1052.89      920.02    159.96 o 
   1  15   0      183.19      231.76    112.78 o 
   3  15   0     2613.75     2057.58    321.05 o 
   5  15   0      827.53      808.84    231.92 o 
 -17   1   1     5449.32     5252.70    290.20 o 
 -15   1   1    16726.81    16601.77    312.25 o 
 -13   1   1    25943.93    25883.51    417.22 o 
 -11   1   1    39564.76    37843.03    363.41 o 
  -9   1   1    95202.05    95933.19    719.29 o 
  -7   1   1    76415.80    80230.59    629.19 o 
  -5   1   1       80.53       33.05     16.95 o 
  -3   1   1      988.74     1762.13     38.82 o 
  -1   1   1    55403.28    58271.50    440.82 o 
   1   1   1   112341.56   116348.72   1113.79 o 
   3   1   1   218089.02   225150.89   1921.02 o 
   5   1   1   165652.91   170820.59   1338.10 o 
   7   1   1    18936.58    17412.37    196.54 o 
   9   1   1     9519.12     9234.68    204.07 o 
  11   1   1     3787.30     3984.93    126.33 o 
  13   1   1     3563.40     3404.40    130.21 o 
  15   1   1     8489.22     8393.61    357.81 o 
 -18   2   1    17190.12    18112.76    583.24 o 
 -16   2   1    18691.23    18804.12    670.91 o 
 -14   2   1    19676.21    19308.30    292.26 o 
 -12   2   1      454.28      588.58     48.76 o 
 -10   2   1    15442.05    15844.93    205.91 o 
  -8   2   1    71760.29    72372.13    627.09 o 
  -6   2   1   102619.21    96534.76    733.25 o 
  -4   2   1   130953.36   123590.65    921.41 o 
  -2   2   1   103785.47    99851.98    833.75 o 
   0   2   1   105198.28   109798.63    750.13 o 
   2   2   1     5749.51     5662.76     68.62 o 
   4   2   1    10098.82    11362.73    130.26 o 
   6   2   1    45378.06    46995.42    422.21 o 
   8   2   1    44964.39    43923.02    417.20 o 
  10   2   1    47073.77    46437.53    501.70 o 
  12   2   1    26929.75    27073.22    359.06 o 
  14   2   1    19616.66    19498.23    560.47 o 
  16   2   1     5949.72     5563.59    302.94 o 
 -17   3   1       24.88      192.28     76.98 o 
 -15   3   1     2815.60     2586.58    144.05 o 
 -13   3   1     4501.83     4504.26    125.64 o 
 -11   3   1    13098.15    12829.52    189.72 o 
  -9   3   1     4826.20     4286.96     89.61 o 
  -7   3   1     6724.42     6369.97     94.07 o 
  -5   3   1     9448.21    10384.81    130.33 o 
  -3   3   1     1262.80     1378.93     32.66 o 
  -1   3   1     6177.68     6180.84     67.28 o 
   1   3   1    27481.13    29545.01    244.49 o 
   3   3   1    41400.25    46018.20    354.82 o 
   5   3   1     6911.08     6899.94     99.27 o 
   7   3   1    17836.19    18568.68    211.75 o 
   9   3   1      229.62      254.64     36.78 o 
  11   3   1      544.18      585.97     56.26 o 
  13   3   1      688.93      632.15     93.71 o 
  15   3   1     1293.46     1530.12    182.40 o 
 -18   4   1     3376.90     3774.19    224.04 o 
 -16   4   1     3502.52     4041.61    307.88 o 
 -14   4   1     7339.11     7279.37    181.77 o 
 -12   4   1      281.45      336.37     43.29 o 
 -10   4   1     7028.05     7323.97    165.73 o 
  -8   4   1    13542.24    12887.42    182.63 o 
  -6   4   1    10576.68     8776.38    109.33 o 
  -4   4   1     4775.33     3565.17     73.75 o 
  -2   4   1    24597.87    23037.29    218.27 o 
   0   4   1    81893.80    89246.73    646.27 o 
   2   4   1    32780.80    37544.78    297.36 o 
   4   4   1     2803.58     3010.33     57.63 o 
   6   4   1    18090.18    18118.30    227.78 o 
   8   4   1    24943.13    25148.18    305.51 o 
  10   4   1    20317.31    20355.24    280.74 o 
  12   4   1     7561.05     7170.02    188.70 o 
  14   4   1     4926.05     4733.07    214.05 o 
  16   4   1     1735.61     1595.51    403.66 o 
 -17   5   1     4735.23     4751.95    237.61 o 
 -15   5   1    29683.12    29013.79    591.17 o 
 -13   5   1    39123.61    39635.42    442.25 o 
 -11   5   1    72797.30    72331.13    724.76 o 
  -9   5   1    60080.99    58187.25    543.51 o 
  -7   5   1    34672.39    33850.30    362.07 o 
  -5   5   1    10007.36    10137.69    119.57 o 
  -3   5   1     3432.91     3134.77     54.68 o 
  -1   5   1    14099.95    11322.29    141.51 o 
   1   5   1   116578.12   113552.95   1113.11 o 
   3   5   1   246723.16   246701.72   1805.90 o 
   5   5   1   130810.37   127829.70   1040.93 o 
   7   5   1    67804.09    67165.70    653.37 o 
   9   5   1     6965.65     7015.39    146.92 o 
  11   5   1       35.54      125.17     45.23 o 
  13   5   1     3507.27     3555.86    191.57 o 
  15   5   1    10504.40    11357.50    723.06 o 
 -16   6   1     9097.69     8899.65    308.97 o 
 -14   6   1     1629.97     1779.73    136.08 o 
 -12   6   1       19.35       79.46     33.30 o 
 -10   6   1      878.18      806.69     61.47 o 
  -8   6   1    10290.26     9982.38    156.07 o 
  -6   6   1    22248.63    21702.17    226.71 o 
  -4   6   1    89461.65    91604.20    684.22 o 
  -2   6   1    71816.75    73871.48    583.58 o 
   0   6   1    24225.94    25204.10    212.91 o 
   2   6   1     3607.06     3374.13     65.58 o 
   4   6   1      627.78      848.46     38.75 o 
   6   6   1     5582.70     5586.62    109.72 o 
   8   6   1    16873.58    16161.44    237.56 o 
  10   6   1    23480.46    22496.71    536.95 o 
  12   6   1    16998.71    16482.54    351.31 o 
  14   6   1     8124.13     8358.93    361.27 o 
 -15   7   1     2849.51     2864.74    186.60 o 
 -13   7   1      808.00      966.18     79.81 o 
 -11   7   1     3853.47     3809.39    115.85 o 
  -9   7   1    13622.42    13827.25    202.79 o 
  -7   7   1     4134.92     4186.90    145.51 o 
  -5   7   1      285.83      276.67     30.33 o 
  -3   7   1     3626.31     3748.60     72.24 o 
  -1   7   1       21.63       52.56     20.36 o 
   1   7   1     4275.23     4513.12     73.30 o 
   3   7   1    13932.18    14538.62    179.89 o 
   5   7   1     9271.77     9882.70    150.80 o 
   7   7   1     2137.28     2188.44     91.11 o 
   9   7   1      583.79      571.24     58.94 o 
  11   7   1     1536.28     1373.36     97.69 o 
  13   7   1      116.05       70.10     67.22 o 
 -16   8   1    13326.42    13822.63    498.05 o 
 -14   8   1     3120.96     3377.42    168.36 o 
 -12   8   1        7.33       36.15     38.12 o 
 -10   8   1     3770.68     3712.92    106.35 o 
  -8   8   1    20706.90    19861.93    254.33 o 
  -6   8   1    44260.82    43216.74    402.30 o 
  -4   8   1    86047.12    84876.03    691.43 o 
  -2   8   1    83687.07    83043.70    669.47 o 
   0   8   1    26557.83    25902.02    242.05 o 
   2   8   1     2541.15     2359.40     70.48 o 
   4   8   1     1279.60     1375.68     57.11 o 
   6   8   1    15245.37    15299.99    210.59 o 
   8   8   1    31907.20    31622.66    419.60 o 
  10   8   1    29794.24    30499.49    461.30 o 
  12   8   1    23196.44    23472.13    453.63 o 
  14   8   1     9326.59    10594.88    352.13 o 
 -15   9   1     7423.47     7594.74    262.81 o 
 -13   9   1    30002.30    29286.11    527.78 o 
 -11   9   1    30918.22    31004.81    399.50 o 
  -9   9   1    18545.35    18570.63    257.48 o 
  -7   9   1    18596.05    18702.87    245.54 o 
  -5   9   1     5240.15     5494.77    106.47 o 
  -3   9   1     1227.33     1385.25     58.86 o 
  -1   9   1    18386.54    18390.88    196.17 o 
   1   9   1    58597.94    58637.82    484.30 o 
   3   9   1    71343.74    71401.33    640.32 o 
   5   9   1    64248.81    63823.95    596.98 o 
   7   9   1    31950.73    31586.22    382.82 o 
   9   9   1     5599.13     5923.80    173.78 o 
  11   9   1      557.54      566.18     85.64 o 
  13   9   1     4169.58     4386.49    227.54 o 
 -14  10   1      566.29      433.48     82.52 o 
 -12  10   1      383.83      381.02     73.89 o 
 -10  10   1      684.60      634.16     62.90 o 
  -8  10   1     3203.58     3136.61    100.22 o 
  -6  10   1     1648.84     1718.65     75.01 o 
  -4  10   1      187.76      291.23     35.11 o 
  -2  10   1      713.93      762.50     50.53 o 
   0  10   1     1542.32     1529.14     63.98 o 
   2  10   1      416.43      419.86     37.07 o 
   4  10   1      272.01      293.15     39.80 o 
   6  10   1     1251.43     1145.52     70.60 o 
   8  10   1      112.81      115.08     40.89 o 
  10  10   1      121.14      150.01     58.10 o 
  12  10   1       37.66       89.84     60.62 o 
 -13  11   1    21947.39    21677.88    482.78 o 
 -11  11   1    22861.79    22075.43    388.97 o 
  -9  11   1    17930.08    17671.42    295.18 o 
  -7  11   1    10350.24    10250.08    181.89 o 
  -5  11   1      202.84      232.59     35.61 o 
  -3  11   1     4070.44     4327.99     96.40 o 
  -1  11   1    12695.87    12701.17    209.61 o 
   1  11   1    28959.45    29005.69    308.49 o 
   3  11   1    28630.12    29109.78    336.46 o 
   5  11   1    20891.54    20945.09    309.03 o 
   7  11   1    10279.72    10324.83    211.75 o 
   9  11   1     4920.88     5124.91    193.03 o 
  11  11   1       29.40       38.12     53.54 o 
 -12  12   1      286.77      347.05     73.21 o 
 -10  12   1     1854.13     1894.91    120.35 o 
  -8  12   1    12891.01    13005.35    247.69 o 
  -6  12   1    32935.10    33448.60    410.49 o 
  -4  12   1    54875.34    55897.00    712.57 o 
  -2  12   1    62990.61    63381.53    733.81 o 
   0  12   1    32566.66    33299.96    445.16 o 
   2  12   1     7941.53     7862.67    199.98 o 
   4  12   1      142.79      130.73     58.27 o 
   6  12   1    12667.09    11926.50    440.10 o 
   8  12   1    21544.08    22136.15    516.01 o 
  10  12   1    24006.96    24443.62    573.30 o 
 -11  13   1     6735.06     7003.79    286.10 o 
  -9  13   1     2761.89     2841.53    160.88 o 
  -7  13   1      966.15     1092.24    107.34 o 
  -5  13   1      724.85      798.97     90.00 o 
  -3  13   1      820.16      953.24     73.50 o 
  -1  13   1     7199.63     7217.69    224.78 o 
   1  13   1     8255.19     8321.65    277.69 o 
   3  13   1     6800.45     6852.27    260.64 o 
   5  13   1     1860.98     2048.36    156.92 o 
   7  13   1     1551.37     1822.08    158.87 o 
   9  13   1       85.20       76.90     69.15 o 
  -8  14   1     1365.96     1393.78    127.77 o 
  -6  14   1     3945.13     4237.32    359.92 o 
  -4  14   1     4763.09     4814.61    211.96 o 
  -2  14   1     9402.97    10020.87    381.41 o 
   0  14   1      698.77      855.97    113.66 o 
   2  14   1      150.41       53.63     79.34 o 
   4  14   1       26.20       18.39     75.54 o 
   6  14   1     1721.75     1666.14    158.50 o 
  -5  15   1     3619.84     3069.85    382.59 o 
  -3  15   1      303.18      231.15     83.07 o 
  -1  15   1     9930.53     9919.26    333.53 o 
   1  15   1    26613.81    27200.58    736.51 o 
   3  15   1    26815.19    27608.14   1108.83 o 
   5  15   1    22551.19    22714.15    677.92 o 
 -18   0   2     6161.79     6071.79    442.32 o 
 -16   0   2      100.15      166.32     80.62 o 
 -14   0   2     3858.94     3747.81    176.37 o 
 -12   0   2    24823.91    23851.23    395.30 o 
 -10   0   2   104222.64   104555.63   1251.83 o 
  -8   0   2   225069.69   229632.22   2564.10 o 
  -6   0   2    78834.45    69705.42   1196.12 o 
  -4   0   2   107660.43   111359.12   1547.46 o 
  -2   0   2    18253.34    18964.10    209.81 o 
   0   0   2     4885.86     6241.11    116.97 o 
   2   0   2     8929.83    14231.86    181.46 o 
   4   0   2    45470.00    43092.84    530.03 o 
   6   0   2   125964.33   124823.48   1624.31 o 
   8   0   2    97082.73    94730.48   1147.08 o 
  10   0   2    68882.59    67316.92    889.47 o 
  12   0   2     9066.83     9076.47    358.28 o 
  14   0   2      652.03      842.19    196.15 o 
 -19   1   2     2513.45     3207.88    284.52 o 
 -17   1   2    10373.02     9936.65    386.93 o 
 -15   1   2    24317.56    23802.18    367.19 o 
 -13   1   2    21160.78    21498.06    318.56 o 
 -11   1   2    17342.43    17135.37    210.66 o 
  -9   1   2      411.35      295.66     30.46 o 
  -7   1   2    20007.25    22786.62    215.90 o 
  -5   1   2    48970.03    50651.13    450.32 o 
  -3   1   2    80036.08    86164.93    649.70 o 
  -1   1   2   108612.80   113909.01   1695.68 o 
   1   1   2    12352.40    10902.90    139.72 o 
   3   1   2    27470.40    25440.51    225.78 o 
   5   1   2    10465.33    10236.50    131.48 o 
   7   1   2      929.42     1143.96     58.88 o 
   9   1   2     9578.56     9455.33    154.95 o 
  11   1   2     5673.66     5692.31    153.03 o 
  13   1   2     7236.79     6710.70    365.62 o 
  15   1   2     6114.93     6795.11    332.91 o 
 -18   2   2       63.37      144.30    183.57 o 
 -16   2   2      202.95      170.44     68.69 o 
 -14   2   2       14.99       35.12     33.45 o 
 -12   2   2     2318.27     2125.39     73.60 o 
 -10   2   2     6879.31     7401.86    116.76 o 
  -8   2   2    37538.63    41509.48    361.03 o 
  -6   2   2    43841.72    49760.55    379.92 o 
  -4   2   2    19425.55    21150.59    236.99 o 
  -2   2   2      913.60     1457.98     36.68 o 
   0   2   2      110.76      282.46     24.58 o 
   2   2   2      192.55       73.47     22.74 o 
   4   2   2    24273.56    26149.62    253.08 o 
   6   2   2     6004.53     5945.55    100.25 o 
   8   2   2     7028.25     6806.08    146.75 o 
  10   2   2     6243.45     6289.63    142.48 o 
  12   2   2       74.48       60.79     49.31 o 
  14   2   2        9.48       -8.33     61.74 o 
 -19   3   2     8253.12     8188.52    559.79 o 
 -17   3   2    16969.46    18862.36    567.24 o 
 -15   3   2    44610.42    45081.89    561.71 o 
 -13   3   2    35263.14    34835.65    386.57 o 
 -11   3   2     7672.80     7119.60    120.83 o 
  -9   3   2     3791.15     3492.74     71.52 o 
  -7   3   2       62.98      217.55     24.40 o 
  -5   3   2    61193.63    61322.41    513.31 o 
  -3   3   2   106229.45   103880.41    829.10 o 
  -1   3   2   106160.77   102102.98    666.69 o 
   1   3   2   123263.90   120510.78    906.28 o 
   3   3   2   106965.73   110436.46    850.06 o 
   5   3   2    26813.88    26535.97    266.18 o 
   7   3   2      154.34      302.84     42.01 o 
   9   3   2    21795.60    20689.23    303.07 o 
  11   3   2    16576.99    15986.83    275.45 o 
  13   3   2    14347.17    15641.72    416.86 o 
  15   3   2    17455.83    17529.06    561.40 o 
 -18   4   2     7757.97     7750.41    361.83 o 
 -16   4   2      518.37      498.62     91.71 o 
 -14   4   2     2433.58     2594.56     96.05 o 
 -12   4   2    38456.93    37869.89    406.01 o 
 -10   4   2    63029.66    61781.24    535.14 o 
  -8   4   2    66275.35    62830.40    517.07 o 
  -6   4   2   117073.92   117284.24    885.63 o 
  -4   4   2    49676.47    49721.20    404.77 o 
  -2   4   2    19145.32    20059.20    173.66 o 
   0   4   2    16219.64    19847.47    192.77 o 
   2   4   2    49943.25    54465.52    413.54 o 
   4   4   2    57108.01    57903.98    501.29 o 
   6   4   2    75791.89    73611.04    696.13 o 
   8   4   2    50011.89    49436.97    520.05 o 
  10   4   2    22324.04    22266.87    362.83 o 
  12   4   2     6966.29     7171.35    249.94 o 
  14   4   2      107.58      149.84     66.13 o 
 -17   5   2       25.25        9.11     61.86 o 
 -15   5   2        7.50       47.74     52.58 o 
 -13   5   2     1875.04     1942.24     83.94 o 
 -11   5   2     3210.16     3458.23    102.84 o 
  -9   5   2      313.32      332.07     35.13 o 
  -7   5   2        4.78        2.56     16.94 o 
  -5   5   2      922.85     1157.26     40.40 o 
  -3   5   2      673.09      994.88     37.79 o 
  -1   5   2      319.77      507.50     27.42 o 
   1   5   2     3314.44     3534.31     56.01 o 
   3   5   2      214.23      285.77     24.12 o 
   5   5   2      608.93      813.73     48.92 o 
   7   5   2     4424.74     4334.93    108.10 o 
   9   5   2     2407.77     2504.42    100.98 o 
  11   5   2      548.19      547.52     76.61 o 
  13   5   2     1074.99     1118.38    128.36 o 
 -18   6   2     5926.69     6124.48    270.95 o 
 -16   6   2       15.17       40.95     62.41 o 
 -14   6   2     1760.08     1951.30     96.57 o 
 -12   6   2    11292.41    11138.02    202.68 o 
 -10   6   2    46366.65    45970.47    461.31 o 
  -8   6   2    50481.21    48797.43    464.15 o 
  -6   6   2    65873.20    63734.29    504.77 o 
  -4   6   2    56225.66    58185.67    538.76 o 
  -2   6   2    32366.76    34839.80    301.16 o 
   0   6   2     2061.77     3075.53     53.24 o 
   2   6   2    10669.20    10111.85    119.21 o 
   4   6   2    25788.53    25269.35    270.94 o 
   6   6   2    52566.83    51126.20    527.18 o 
   8   6   2    34908.42    35222.73    444.49 o 
  10   6   2    16409.09    16534.65    436.36 o 
  12   6   2     8482.20     8470.10    285.50 o 
  14   6   2      150.31      192.37     95.07 o 
 -17   7   2    18331.41    19310.87    490.04 o 
 -15   7   2    29601.58    29797.69    471.90 o 
 -13   7   2    36399.61    36357.93    483.65 o 
 -11   7   2    35350.43    34679.86    388.66 o 
  -9   7   2     1118.17     1150.29     64.26 o 
  -7   7   2     6198.99     6411.97    117.99 o 
  -5   7   2    30076.30    30047.93    288.29 o 
  -3   7   2    92032.41    91838.40   1001.69 o 
  -1   7   2   148198.84   149995.00   1139.08 o 
   1   7   2    92777.37    91013.71    707.97 o 
   3   7   2    49668.40    49161.96    456.48 o 
   5   7   2    12538.55    12239.22    190.98 o 
   7   7   2        9.48       36.37     30.91 o 
   9   7   2     8119.07     7859.32    197.05 o 
  11   7   2    19619.59    19428.61    452.66 o 
  13   7   2    22298.85    21794.72    517.08 o 
 -16   8   2       74.06       84.62     61.94 o 
 -14   8   2     1103.55     1239.20    100.34 o 
 -12   8   2     3356.90     3482.27    117.58 o 
 -10   8   2     2312.79     2415.16     89.01 o 
  -8   8   2     9549.00     9387.15    157.04 o 
  -6   8   2      647.38      737.29     91.92 o 
  -4   8   2    10408.69    10573.55    152.79 o 
  -2   8   2    12435.35    13675.34    148.05 o 
   0   8   2       31.18      137.22     23.16 o 
   2   8   2     2015.07     2098.98     82.33 o 
   4   8   2    10858.97    10878.92    175.22 o 
   6   8   2    17994.26    18009.24    279.64 o 
   8   8   2     7961.14     8148.17    242.56 o 
  10   8   2     3469.25     3260.03    139.54 o 
  12   8   2      586.08      644.34    109.95 o 
 -15   9   2     4951.85     4907.65    202.20 o 
 -13   9   2     6670.90     6830.14    265.00 o 
 -11   9   2      684.10      692.96     62.80 o 
  -9   9   2       21.45       68.92     30.63 o 
  -7   9   2       98.53      152.39     29.58 o 
  -5   9   2     7500.24     7353.05    124.30 o 
  -3   9   2    17900.40    17647.02    220.71 o 
  -1   9   2     7069.86     6943.74    114.13 o 
   1   9   2     9941.08    10005.32    199.26 o 
   3   9   2     7864.55     7893.45    154.43 o 
   5   9   2     7007.05     7511.18    151.33 o 
   7   9   2      693.83      618.52     67.95 o 
   9   9   2     1519.54     1545.41    105.23 o 
  11   9   2     7416.94     7260.76    323.77 o 
 -14  10   2     3127.35     3270.64    264.87 o 
 -12  10   2    27399.72    27082.31    436.99 o 
 -10  10   2    40059.57    39175.98    464.99 o 
  -8  10   2    65978.79    66021.97    633.98 o 
  -6  10   2    52539.66    52925.66    490.60 o 
  -4  10   2    29353.53    29381.25    360.05 o 
  -2  10   2    13719.14    14091.60    214.91 o 
   0  10   2        3.23       17.31     26.37 o 
   2  10   2    17408.47    17484.04    284.49 o 
   4  10   2    44759.09    44841.84    531.94 o 
   6  10   2    38618.46    38190.41   1002.08 o 
   8  10   2    30908.90    30359.31    615.76 o 
  10  10   2    17134.38    16496.46    440.20 o 
 -13  11   2    13194.09    12666.78    521.64 o 
 -11  11   2     8737.86     8978.06    259.00 o 
  -9  11   2      634.48      612.11     91.52 o 
  -7  11   2     2174.12     2201.00    103.35 o 
  -5  11   2     8406.77     8442.93    159.29 o 
  -3  11   2    10966.01    11611.79    262.05 o 
  -1  11   2    24560.73    25184.32    357.05 o 
   1  11   2    38179.05    38120.93    527.70 o 
   3  11   2    24864.57    24780.38    412.48 o 
   5  11   2     1836.85     2265.31    155.04 o 
   7  11   2      296.55      244.08     73.48 o 
   9  11   2      594.49      697.42    111.15 o 
 -12  12   2      658.43      769.93    101.82 o 
 -10  12   2     1037.68      955.93    102.42 o 
  -8  12   2     2276.38     2258.81    119.41 o 
  -6  12   2     1092.07     1019.13     69.74 o 
  -4  12   2     1905.24     1777.37     82.71 o 
  -2  12   2     4099.63     3846.92    140.54 o 
   0  12   2       72.02      102.33     47.95 o 
   2  12   2      306.80      309.36     74.37 o 
   4  12   2      980.07      935.95    114.61 o 
   6  12   2      317.08      432.09     88.83 o 
   8  12   2      406.63      437.80     91.10 o 
 -11  13   2     9460.47     9620.26    288.53 o 
  -9  13   2      494.46      472.50     82.80 o 
  -7  13   2     4382.75     4064.65    219.15 o 
  -5  13   2     6251.44     6246.25    170.53 o 
  -3  13   2    21006.87    21446.19    422.06 o 
  -1  13   2    32153.46    33652.32    658.91 o 
   1  13   2    30322.05    29978.45    751.75 o 
   3  13   2    22148.60    21642.32    780.87 o 
   5  13   2     6207.35     6228.71    252.90 o 
   7  13   2       70.59      152.93     80.85 o 
 -10  14   2    24157.80    24454.30    495.26 o 
  -8  14   2    29044.93    29145.65   1054.12 o 
  -6  14   2    20846.54    21293.66    496.71 o 
  -4  14   2     8680.40     9370.95    336.03 o 
  -2  14   2     1202.83     1288.17    160.99 o 
   0  14   2      182.98      104.79     83.00 o 
   2  14   2     3983.49     4159.00    461.57 o 
   4  14   2    11867.98    12363.32    467.19 o 
   6  14   2    24590.66    24495.64    709.11 o 
  -7  15   2      103.93      116.33     80.09 o 
  -5  15   2      919.06      941.64    153.78 o 
  -3  15   2       18.23       27.95     57.72 o 
  -1  15   2      775.18      879.70    127.82 o 
   1  15   2     1421.91     1423.68    299.98 o 
   3  15   2      922.36     1044.12    173.08 o 
 -19   1   3    15994.71    15589.31    522.85 o 
 -17   1   3    24851.30    24755.28    565.66 o 
 -15   1   3    24309.29    24277.57    395.12 o 
 -13   1   3     2428.74     2376.12     73.76 o 
 -11   1   3     1258.19     1248.27     56.35 o 
  -9   1   3    35873.75    37028.96    354.01 o 
  -7   1   3    61431.84    61121.48    482.06 o 
  -5   1   3   151682.91   149527.30   1477.36 o 
  -3   1   3    86636.29    85391.05    648.62 o 
  -1   1   3    17445.09    15116.29    170.48 o 
   1   1   3    64569.54    71750.70    587.35 o 
   3   1   3    22623.94    26032.88    251.44 o 
   5   1   3     1431.68     1191.08     46.32 o 
   7   1   3    17892.32    17444.72    231.33 o 
   9   1   3    50192.54    48321.50    523.12 o 
  11   1   3    16688.26    16945.41    359.20 o 
  13   1   3     8954.21     9421.27    378.57 o 
 -18   2   3     1392.42     1074.62    160.32 o 
 -16   2   3    12896.08    13176.45    305.18 o 
 -14   2   3    36366.25    36547.63    432.40 o 
 -12   2   3    87725.15    85970.99    758.28 o 
 -10   2   3   106522.91   106302.87    899.65 o 
  -8   2   3    45280.27    42226.11    360.87 o 
  -6   2   3     2581.36     1701.19     43.02 o 
  -4   2   3     3365.92     4203.97     61.39 o 
  -2   2   3    47318.95    51533.43    427.66 o 
   0   2   3   163081.72   168195.28   1746.45 o 
   2   2   3   159161.05   159199.50   1185.34 o 
   4   2   3    81321.84    77162.12    649.74 o 
   6   2   3    58597.87    56979.98    515.38 o 
   8   2   3    20763.77    20039.89    307.45 o 
  10   2   3     1512.09     1568.41     96.08 o 
  12   2   3     5280.87     4641.54    255.42 o 
  14   2   3     8545.23     7974.47    381.08 o 
 -19   3   3     4503.18     4502.01    292.80 o 
 -17   3   3     3036.88     3111.09    184.04 o 
 -15   3   3     1197.67     1399.71     81.32 o 
 -13   3   3      130.14      148.06     34.36 o 
 -11   3   3     2635.93     2740.89     73.21 o 
  -9   3   3     4759.99     5092.37     90.58 o 
  -7   3   3     9294.88     8983.58    128.19 o 
  -5   3   3     5412.29     5127.00     77.34 o 
  -3   3   3     2038.96     1275.52     34.75 o 
  -1   3   3    30664.63    31774.82    307.15 o 
   1   3   3     1356.73     1153.00     31.53 o 
   3   3   3     2612.68     3048.17     59.51 o 
   5   3   3      320.09      281.70     28.77 o 
   7   3   3     3891.49     3955.36    101.66 o 
   9   3   3     2059.69     2121.33    105.88 o 
  11   3   3     6604.68     6080.52    225.58 o 
  13   3   3     4861.24     4548.52    359.86 o 
 -18   4   3     1221.35     1363.65    179.46 o 
 -16   4   3     4382.74     4707.04    251.86 o 
 -14   4   3    10607.44    10404.04    240.04 o 
 -12   4   3    20987.94    20659.54    260.84 o 
 -10   4   3    30619.14    29874.71    277.80 o 
  -8   4   3     7454.40     6523.25     93.14 o 
  -6   4   3      367.73      198.48     25.78 o 
  -4   4   3     1519.27     2097.54     42.02 o 
  -2   4   3    27059.61    30237.68    233.06 o 
   0   4   3   103302.07   114321.34    870.57 o 
   2   4   3    34816.11    35149.95    286.23 o 
   4   4   3     7703.82     7202.69    125.30 o 
   6   4   3     9171.19     9230.05    157.90 o 
   8   4   3     9160.89     8699.54    197.25 o 
  10   4   3     1460.06     1301.06     94.98 o 
  12   4   3     1168.82      923.07    114.60 o 
 -19   5   3    23742.97    24614.65    705.47 o 
 -17   5   3    27201.62    27164.52    701.85 o 
 -15   5   3    25331.93    24867.38    360.89 o 
 -13   5   3     9399.42     9613.01    171.65 o 
 -11   5   3     1508.82     1604.43     64.54 o 
  -9   5   3    21495.51    20911.25    340.72 o 
  -7   5   3   103069.05   103880.19    803.83 o 
  -5   5   3   214999.33   212532.06   1825.13 o 
  -3   5   3   129639.67   125634.88    952.89 o 
  -1   5   3   106522.27   109102.80    846.35 o 
   1   5   3    21784.30    22032.82    196.43 o 
   3   5   3     3750.73     4273.06     92.97 o 
   5   5   3     4658.49     4469.76    114.59 o 
   7   5   3    32048.73    31478.24    403.13 o 
   9   5   3    31007.48    30216.65    451.35 o 
  11   5   3    28498.06    28045.51    565.31 o 
  13   5   3    18701.83    18205.82    458.62 o 
 -18   6   3      196.99      225.81    105.62 o 
 -16   6   3     2263.90     2587.37    131.07 o 
 -14   6   3    11467.33    11879.66    215.80 o 
 -12   6   3    43929.36    43637.74    427.94 o 
 -10   6   3    37325.42    35942.34    377.92 o 
  -8   6   3    34489.35    35157.49    353.01 o 
  -6   6   3     2502.72     2269.41     57.15 o 
  -4   6   3     9719.15    10931.08    170.24 o 
  -2   6   3     9543.34     9505.86    112.13 o 
   0   6   3    10438.09     9977.05    108.60 o 
   2   6   3    43357.06    44196.35    411.22 o 
   4   6   3    39550.06    39130.15    450.71 o 
   6   6   3    22001.40    21866.73    310.75 o 
   8   6   3     2921.83     3073.66    114.08 o 
  10   6   3       13.56        8.56     46.54 o 
  12   6   3      752.28      615.12    102.70 o 
 -17   7   3     2108.53     2307.60    177.75 o 
 -15   7   3      929.78     1075.01    104.69 o 
 -13   7   3      727.36      808.94     58.94 o 
 -11   7   3     1050.39     1102.52     64.38 o 
  -9   7   3       67.30       71.98     27.17 o 
  -7   7   3     1940.09     1780.05     63.97 o 
  -5   7   3    10085.17    10508.65    137.19 o 
  -3   7   3     3749.76     3348.99     73.81 o 
  -1   7   3     2378.37     2457.11     52.80 o 
   1   7   3     1924.67     1951.57     55.11 o 
   3   7   3     1210.56     1168.15     65.31 o 
   5   7   3       86.16       80.00     31.51 o 
   7   7   3     1814.83     1696.00     88.99 o 
   9   7   3      310.30      448.99     64.44 o 
  11   7   3      690.71      878.89    116.12 o 
 -16   8   3     4961.20     6013.78    247.45 o 
 -14   8   3    20979.71    21164.42    369.94 o 
 -12   8   3    66150.56    65915.27    647.60 o 
 -10   8   3    62835.17    60855.43    586.71 o 
  -8   8   3    23969.35    23363.78    303.16 o 
  -6   8   3     1780.36     1713.95     60.24 o 
  -4   8   3     1657.92     1698.77     66.34 o 
  -2   8   3    12186.00    12247.63    153.22 o 
   0   8   3    46175.15    46054.98    441.26 o 
   2   8   3    72032.44    72219.57    796.56 o 
   4   8   3    61467.70    61010.57    663.57 o 
   6   8   3    33768.77    32213.52    423.34 o 
   8   8   3    12980.43    12956.61    333.70 o 
  10   8   3      583.44      896.76    210.70 o 
  12   8   3     2805.18     2042.42    311.96 o 
 -15   9   3     8224.93     8449.61    259.44 o 
 -13   9   3      875.73     1006.67     89.15 o 
 -11   9   3       15.73       62.54     33.00 o 
  -9   9   3    23934.99    24192.45    325.78 o 
  -7   9   3    45865.28    44369.15    456.01 o 
  -5   9   3    48420.89    46427.89    499.39 o 
  -3   9   3    56881.17    56693.05    754.55 o 
  -1   9   3    25757.27    25659.29    342.47 o 
   1   9   3     9262.99     9226.82    207.12 o 
   3   9   3      690.27      659.51     76.44 o 
   5   9   3     5076.85     5111.65    212.18 o 
   7   9   3     9086.19     8480.88    280.61 o 
   9   9   3    16390.05    17202.47    442.46 o 
  11   9   3    16202.38    15773.37    759.13 o 
 -16  10   3      537.81      459.57    181.14 o 
 -14  10   3      295.81      317.81     76.42 o 
 -12  10   3       11.91      -34.14     44.33 o 
 -10  10   3     1673.92     1566.21     88.39 o 
  -8  10   3    11083.67    10596.42    197.72 o 
  -6  10   3     5821.95     5742.63    126.68 o 
  -4  10   3       55.75      116.55     32.90 o 
  -2  10   3     4962.18     5146.00    146.92 o 
   0  10   3        7.26       58.10     33.73 o 
   2  10   3      675.27      602.66     90.47 o 
   4  10   3     2162.37     2173.65    146.90 o 
   6  10   3      687.66      799.94    108.11 o 
   8  10   3      102.74       58.23     60.89 o 
  10  10   3       11.94        1.11     76.50 o 
 -15  11   3     6987.78     6780.18    357.03 o 
 -13  11   3     1319.54     1307.03    123.84 o 
 -11  11   3       47.78       48.70     48.75 o 
  -9  11   3     5269.74     5139.65    151.45 o 
  -7  11   3    23552.13    23455.50    305.34 o 
  -5  11   3    30663.85    30573.45    358.39 o 
  -3  11   3    43638.73    42778.15    587.80 o 
  -1  11   3    24804.76    24816.69    400.20 o 
   1  11   3    11256.49    11386.24    346.87 o 
   3  11   3      349.60      403.90     76.69 o 
   5  11   3     3288.34     3204.62    185.99 o 
   7  11   3     9645.87     9787.47    494.07 o 
   9  11   3     8043.68     8162.93    452.47 o 
 -12  12   3    27787.62    28417.43    993.98 o 
 -10  12   3    26369.88    25919.92    482.75 o 
  -8  12   3    19882.10    19673.87    370.11 o 
  -6  12   3     4215.33     4160.60    147.58 o 
  -4  12   3     2254.56     2107.29    126.09 o 
  -2  12   3     8225.59     8014.94    268.52 o 
   0  12   3    10290.83    10904.96    311.13 o 
   2  12   3    28358.89    29942.27    645.78 o 
   4  12   3    36678.02    35295.11    777.53 o 
   6  12   3    26765.20    26241.30    582.63 o 
   8  12   3     9576.82     8900.94    401.58 o 
 -11  13   3      469.33      453.85    105.98 o 
  -9  13   3     3633.71     3588.80    175.29 o 
  -7  13   3     7650.72     7620.53    370.90 o 
  -5  13   3     9845.92     9753.85    265.67 o 
  -3  13   3     3751.11     3841.95    290.67 o 
  -1  13   3     6637.66     6651.99    313.60 o 
   1  13   3     1703.37     1473.20    139.64 o 
   3  13   3       73.64       68.33     63.15 o 
   5  13   3      400.90      318.39    101.27 o 
 -10  14   3     7102.24     7246.62    252.11 o 
  -8  14   3     1917.18     1765.75    174.45 o 
  -6  14   3      865.34      971.82    107.30 o 
  -4  14   3      425.14      384.02    117.73 o 
  -2  14   3     2247.59     2144.82    166.76 o 
   0  14   3     4113.61     4142.42    265.95 o 
   2  14   3     8344.15     8230.66    377.74 o 
   4  14   3     7333.65     7294.12    694.84 o 
  -7  15   3    24829.58    25060.56    577.72 o 
  -5  15   3    29311.26    31533.25    578.71 o 
  -3  15   3    23463.58    25196.22    587.56 o 
  -1  15   3    13460.88    13666.41    811.42 o 
   1  15   3     5250.12     5365.90    368.19 o 
 -20   0   4    10081.66     9746.75    576.62 o 
 -18   0   4    23620.18    22854.09    872.51 o 
 -16   0   4    60996.34    60119.43    948.37 o 
 -14   0   4    71754.83    71105.10    832.53 o 
 -12   0   4    82858.45    82835.93   1023.22 o 
 -10   0   4     9582.25     8696.87    185.92 o 
  -8   0   4     4610.05     5195.58    109.50 o 
  -6   0   4     9564.14     8132.15    172.81 o 
  -4   0   4    79865.36    78519.39    917.36 o 
  -2   0   4   147420.33   141352.22   1876.38 o 
   0   0   4   148757.06   150020.28   1853.59 o 
   2   0   4    93230.21    90834.73   1211.58 o 
   4   0   4     9728.86    10177.31    228.27 o 
   6   0   4     5992.66     6378.35    194.94 o 
   8   0   4     2253.07     2714.33    140.47 o 
  10   0   4     6909.82     6386.47    401.39 o 
  12   0   4    12177.08    11258.94    586.62 o 
 -19   1   4     4029.07     3913.45    277.85 o 
 -17   1   4       20.66       28.01     52.47 o 
 -15   1   4      526.45      560.03     48.27 o 
 -13   1   4      971.72     1011.82     54.85 o 
 -11   1   4    13482.06    12610.13    162.82 o 
  -9   1   4    46134.88    46703.66    413.96 o 
  -7   1   4    59227.91    61105.09    480.08 o 
  -5   1   4   103190.61   110646.50    781.01 o 
  -3   1   4    27300.51    28294.11    293.72 o 
  -1   1   4      676.11     1080.88     39.94 o 
   1   1   4     2428.16     2382.18     54.38 o 
   3   1   4    25082.71    25033.71    270.62 o 
   5   1   4    45515.88    45776.63    460.69 o 
   7   1   4    22878.66    22659.19    343.31 o 
   9   1   4    15605.68    14750.79    279.24 o 
  11   1   4     5038.25     4619.61    328.33 o 
  13   1   4      298.53      472.33    118.68 o 
 -20   2   4      450.20      573.99    135.91 o 
 -18   2   4      108.45       40.64     64.04 o 
 -16   2   4     6942.27     6721.19    186.90 o 
 -14   2   4     9328.52     9503.10    198.22 o 
 -12   2   4     5513.78     5423.44    111.53 o 
 -10   2   4     2466.99     2288.35     58.92 o 
  -8   2   4       38.22       53.60     19.01 o 
  -6   2   4      428.37      265.64     21.14 o 
  -4   2   4      636.86      425.68     27.19 o 
  -2   2   4      805.32      469.04     51.50 o 
   0   2   4    37333.63    39896.68    353.45 o 
   2   2   4    11638.67    12262.05    138.05 o 
   4   2   4      169.74      110.25     22.90 o 
   6   2   4     3264.45     3349.92    170.31 o 
   8   2   4      294.14      343.69     70.48 o 
  10   2   4     1034.79     1288.78    119.63 o 
  12   2   4      526.20      629.01    128.09 o 
 -19   3   4     9418.90     9971.44    448.88 o 
 -17   3   4     1051.24     1300.00    129.15 o 
 -15   3   4     3971.60     3921.05    118.18 o 
 -13   3   4    18022.05    17714.13    233.27 o 
 -11   3   4    46055.04    43856.26    397.59 o 
  -9   3   4   171233.56   168672.55   1347.99 o 
  -7   3   4   213018.73   210697.28   1548.16 o 
  -5   3   4    69908.26    64935.35    556.13 o 
  -3   3   4      754.16      377.21     59.32 o 
  -1   3   4     1686.20     2275.07     64.33 o 
   1   3   4    20684.98    21873.51    192.49 o 
   3   3   4    46089.26    48404.44    437.28 o 
   5   3   4    56204.32    55559.67    594.54 o 
   7   3   4    40923.42    39911.04    524.78 o 
   9   3   4    33397.91    32717.01    478.87 o 
  11   3   4    12303.05    12459.90    346.22 o 
 -20   4   4     7316.54     7240.26    361.35 o 
 -18   4   4    14241.67    13828.05    467.65 o 
 -16   4   4    24603.02    25109.54    401.30 o 
 -14   4   4    42155.61    41781.95    500.73 o 
 -12   4   4    35360.08    34665.86    341.93 o 
 -10   4   4    25405.87    26270.12    300.30 o 
  -8   4   4     3749.54     4247.85     75.41 o 
  -6   4   4    47075.14    50367.00    438.03 o 
  -4   4   4    48024.50    46927.23    418.54 o 
  -2   4   4    93214.36    92411.55   1247.69 o 
   0   4   4    70791.13    68316.32    617.57 o 
   2   4   4    39489.85    39229.50    362.64 o 
   4   4   4    24749.78    24682.13    317.41 o 
   6   4   4     4515.73     4466.58    121.44 o 
   8   4   4      203.98      356.98     57.15 o 
  10   4   4     5860.10     6026.10    228.42 o 
  12   4   4    13741.40    13180.69    374.72 o 
 -19   5   4       53.23       31.07     79.16 o 
 -17   5   4      264.47      269.01     76.47 o 
 -15   5   4      757.45      766.41     69.56 o 
 -13   5   4     2595.78     2536.24     87.41 o 
 -11   5   4       83.72       77.05     27.47 o 
  -9   5   4       54.09      216.05     27.51 o 
  -7   5   4      476.54      566.35     79.24 o 
  -5   5   4      128.51      244.14     27.86 o 
  -3   5   4     1854.09     2118.87     39.19 o 
  -1   5   4     3957.28     4391.44     65.36 o 
   1   5   4     3043.02     3247.54     61.34 o 
   3   5   4      132.12      142.27     40.36 o 
   5   5   4      145.09      155.95     35.97 o 
   7   5   4      404.56      359.09     55.90 o 
   9   5   4      113.34      267.90     86.64 o 
  11   5   4      919.00      836.07    112.22 o 
 -18   6   4    13590.83    14025.43    484.20 o 
 -16   6   4    15557.15    15525.34    469.60 o 
 -14   6   4    36629.34    37093.68    451.72 o 
 -12   6   4    37534.68    37499.73    399.30 o 
 -10   6   4    10302.62    10424.54    215.97 o 
  -8   6   4      390.18      448.49     52.88 o 
  -6   6   4    19779.36    20422.68    293.89 o 
  -4   6   4    31210.24    30653.46    343.02 o 
  -2   6   4    59723.33    60389.62    498.78 o 
   0   6   4    39872.61    39534.12    378.29 o 
   2   6   4    21225.79    20997.26    278.84 o 
   4   6   4    15228.16    15281.08    257.01 o 
   6   6   4      804.99      939.91     73.61 o 
   8   6   4      156.60      154.64     52.75 o 
  10   6   4     3554.37     3751.86    195.00 o 
 -17   7   4     1205.05     1208.96    132.92 o 
 -15   7   4        9.83       22.58     50.07 o 
 -13   7   4    12505.93    12492.58    220.53 o 
 -11   7   4    48635.82    46967.79    510.95 o 
  -9   7   4    98503.74    95591.56    978.77 o 
  -7   7   4    95956.98    93185.81    859.68 o 
  -5   7   4    57473.43    56260.09    593.94 o 
  -3   7   4    18823.91    18167.86    201.26 o 
  -1   7   4      679.79      831.22     62.59 o 
   1   7   4     7245.66     7365.75    163.83 o 
   3   7   4    27268.20    27850.06    404.29 o 
   5   7   4    55591.12    54103.34    688.08 o 
   7   7   4    42478.92    41963.29    761.30 o 
   9   7   4    21856.87    21854.46    610.42 o 
  11   7   4     7097.13     6910.91    342.31 o 
 -18   8   4     3892.15     4432.80    465.36 o 
 -16   8   4     8903.36     8878.23    379.63 o 
 -14   8   4     3105.72     2692.70    168.54 o 
 -12   8   4     9900.89     9795.11    196.07 o 
 -10   8   4      589.98      692.83     74.66 o 
  -8   8   4     2468.91     2797.98     98.95 o 
  -6   8   4     6154.71     6196.28    150.30 o 
  -4   8   4    33132.57    33670.54    350.78 o 
  -2   8   4    18705.80    18720.32    338.36 o 
   0   8   4      467.28      441.10     67.73 o 
   2   8   4     3855.74     3907.71    170.54 o 
   4   8   4     1729.82     1694.16    113.75 o 
   6   8   4     1113.56     1126.55    118.63 o 
   8   8   4       41.74       66.03     59.11 o 
  10   8   4      633.29      688.56    135.79 o 
 -17   9   4      146.97      117.70     96.87 o 
 -15   9   4     1225.54      936.22    123.96 o 
 -13   9   4     5995.45     6117.74    238.06 o 
 -11   9   4     8908.80     8958.83    201.72 o 
  -9   9   4    20437.55    20875.94    321.27 o 
  -7   9   4    28253.86    28702.68    358.51 o 
  -5   9   4     1831.21     1748.75     96.13 o 
  -3   9   4     1160.24     1107.90     71.52 o 
  -1   9   4      723.72      733.39     66.13 o 
   1   9   4     1806.70     1741.80    100.19 o 
   3   9   4    11460.03    10780.27    291.65 o 
   5   9   4    12522.63    12322.83    343.69 o 
   7   9   4     8335.93     8932.75    309.62 o 
   9   9   4     3202.37     3150.03    384.56 o 
 -16  10   4    22066.27    22532.30    551.84 o 
 -14  10   4    20366.00    20146.50    490.59 o 
 -12  10   4    26343.73    25255.71    716.63 o 
 -10  10   4    16841.82    16554.07    291.75 o 
  -8  10   4      849.27      968.68     96.66 o 
  -6  10   4     7451.77     7352.06    190.57 o 
  -4  10   4    53748.60    53657.82    617.56 o 
  -2  10   4    61716.12    62492.43    767.57 o 
   0  10   4    50340.26    49447.85    730.23 o 
   2  10   4    40812.01    39748.27    711.25 o 
   4  10   4    15593.27    15457.72    396.07 o 
   6  10   4     3085.77     2830.58    181.63 o 
   8  10   4      969.10      953.25    143.75 o 
 -15  11   4       32.49      -17.71     62.35 o 
 -13  11   4     4823.90     4634.50    388.09 o 
 -11  11   4    12104.34    12369.79    352.66 o 
  -9  11   4    21041.66    20504.37    362.38 o 
  -7  11   4    25836.20    25709.72    380.71 o 
  -5  11   4    24833.16    25059.12    410.99 o 
  -3  11   4     6096.25     6035.73    171.81 o 
  -1  11   4       78.17       91.05     57.50 o 
   1  11   4     4825.36     4907.98    220.43 o 
   3  11   4     5095.77     5202.16    221.89 o 
   5  11   4     6314.20     6571.13    258.64 o 
   7  11   4    13040.03    12826.29    391.67 o 
 -14  12   4       93.68      210.05     85.22 o 
 -12  12   4     2020.95     1868.99    162.64 o 
 -10  12   4     1193.58     1297.50    136.07 o 
  -8  12   4       22.61        4.43     50.51 o 
  -6  12   4      663.68      625.35     73.86 o 
  -4  12   4     2091.08     2170.34    132.12 o 
  -2  12   4     1258.77     1310.01    105.26 o 
   0  12   4      174.69      235.13     72.93 o 
   2  12   4      791.36      897.26    144.82 o 
   4  12   4      649.82      575.69    143.77 o 
   6  12   4        0.84      -21.58     63.01 o 
 -11  13   4    21597.53    20724.08    696.48 o 
  -9  13   4    27583.29    27692.34    593.80 o 
  -7  13   4    28844.74    29063.44    526.79 o 
  -5  13   4    21363.06    21272.42    632.66 o 
  -3  13   4     7114.75     6807.80    260.96 o 
  -1  13   4        4.02       34.90    115.20 o 
   1  13   4     4125.04     3879.11    208.48 o 
   3  13   4    10667.90    11412.72    360.91 o 
   5  13   4    12515.22    13122.35    402.22 o 
 -10  14   4     2305.67     2372.00    187.33 o 
  -8  14   4       69.88        1.05     63.47 o 
  -6  14   4     4220.80     4224.70    227.24 o 
  -4  14   4    17110.17    17669.21    689.09 o 
  -2  14   4    33685.73    33574.13    856.46 o 
   0  14   4    28737.42    27539.87    890.70 o 
   2  14   4    15260.35    15042.70    464.17 o 
  -7  15   4      399.80      457.82     91.20 o 
  -5  15   4     2847.49     2891.45    172.92 o 
  -3  15   4      961.82      951.68    168.88 o 
  -1  15   4      193.48      244.05    106.52 o 
 -21   1   5      793.67      766.47    383.66 o 
 -19   1   5      337.32      236.40     96.67 o 
 -17   1   5     8199.71     8445.44    172.92 o 
 -15   1   5    30669.20    29683.30    323.83 o 
 -13   1   5    42670.32    42104.08    400.17 o 
 -11   1   5    51571.08    49040.92    428.52 o 
  -9   1   5    52642.97    50544.40    450.73 o 
  -7   1   5    67650.01    74443.67    615.23 o 
  -5   1   5     9982.13    12010.18    135.19 o 
  -3   1   5    23228.63    24541.27    269.52 o 
  -1   1   5    52044.04    55150.29    472.47 o 
   1   1   5    65722.20    67984.53    663.54 o 
   3   1   5    27636.91    27151.56    322.91 o 
   5   1   5    29024.69    28209.61    351.41 o 
   7   1   5     6279.87     6285.39    165.93 o 
   9   1   5      701.45      980.34    136.93 o 
  11   1   5      533.42      341.45    101.86 o 
 -20   2   5    25156.80    26139.30    576.92 o 
 -18   2   5    23699.46    24708.51    460.04 o 
 -16   2   5    17658.66    17660.74    285.83 o 
 -14   2   5     8467.78     8357.50    142.76 o 
 -12   2   5      293.75      370.23     44.89 o 
 -10   2   5    16084.07    15911.17    192.15 o 
  -8   2   5    66707.34    63540.52    505.84 o 
  -6   2   5   193141.64   195570.86   1520.26 o 
  -4   2   5   180379.06   181178.91   1606.43 o 
  -2   2   5   112960.73   113581.75   1283.96 o 
   0   2   5    39610.82    40965.86    389.36 o 
   2   2   5     3811.96     4148.38     85.83 o 
   4   2   5     5474.30     5599.78    123.56 o 
   6   2   5    13189.55    13557.05    250.59 o 
   8   2   5    27450.36    27133.70    458.58 o 
  10   2   5    26466.76    26438.98    673.59 o 
 -19   3   5      260.38      278.33     88.90 o 
 -17   3   5      596.23      739.54     70.23 o 
 -15   3   5     1761.48     1887.37     83.36 o 
 -13   3   5    10513.91    10541.00    149.04 o 
 -11   3   5    16726.30    16799.77    197.85 o 
  -9   3   5    34309.94    36273.04    308.52 o 
  -7   3   5     4553.82     4889.76     79.64 o 
  -5   3   5       69.76      272.55     37.59 o 
  -3   3   5    12135.33    13542.23    189.43 o 
  -1   3   5    15824.38    16314.28    212.49 o 
   1   3   5     8053.91     7591.47    122.66 o 
   3   3   5     8511.53     8462.64    168.93 o 
   5   3   5     2902.47     3084.50    109.88 o 
   7   3   5     1710.85     1741.75    108.19 o 
   9   3   5     1118.10     1162.66    118.81 o 
  11   3   5      753.03      635.51    125.84 o 
 -20   4   5     7177.69     7610.12    295.17 o 
 -18   4   5     8730.35     9257.68    262.07 o 
 -16   4   5     6751.20     6950.97    188.19 o 
 -14   4   5     4574.92     4861.74    109.68 o 
 -12   4   5      254.28      337.88     33.68 o 
 -10   4   5    15920.01    16252.87    176.35 o 
  -8   4   5    34305.14    35139.71    318.05 o 
  -6   4   5    62277.63    64255.05    601.24 o 
  -4   4   5    36745.88    36546.60    340.55 o 
  -2   4   5    18814.38    17761.92    208.11 o 
   0   4   5    16142.59    15996.99    180.87 o 
   2   4   5     1622.70     1640.19     69.09 o 
   4   4   5     1196.20     1252.73     69.77 o 
   6   4   5     4189.99     4284.15    136.67 o 
   8   4   5     8300.94     8272.88    208.38 o 
  10   4   5     9934.76    10191.89    315.68 o 
 -19   5   5      437.26      329.17    116.10 o 
 -17   5   5     7972.36     7849.80    438.25 o 
 -15   5   5    34840.20    34700.96    431.15 o 
 -13   5   5    60843.38    59100.90    614.12 o 
 -11   5   5    54655.61    50984.13    587.17 o 
  -9   5   5    84007.11    84019.24    776.85 o 
  -7   5   5    30605.53    29672.52    304.73 o 
  -5   5   5     4123.21     4328.59     83.25 o 
  -3   5   5    14054.71    15123.45    155.80 o 
  -1   5   5    45086.81    45107.34    442.68 o 
   1   5   5    35430.04    33468.50    438.59 o 
   3   5   5    51771.17    51878.82    639.06 o 
   5   5   5    43780.34    43079.51    572.12 o 
   7   5   5    16855.84    16119.07    344.42 o 
   9   5   5     3521.24     3250.95    232.26 o 
 -18   6   5    12932.51    12824.12    371.19 o 
 -16   6   5    10578.91    10372.97    392.49 o 
 -14   6   5      195.13      235.15     47.96 o 
 -12   6   5       46.29       24.39     32.61 o 
 -10   6   5     1966.53     1735.56     67.85 o 
  -8   6   5    17727.33    17075.69    241.52 o 
  -6   6   5    37266.00    34809.27    374.24 o 
  -4   6   5    50997.95    51336.16    559.67 o 
  -2   6   5    52519.08    51801.34    607.58 o 
   0   6   5     6680.32     6828.21    235.51 o 
   2   6   5     1079.71      962.57     83.11 o 
   4   6   5      938.66      977.44     88.94 o 
   6   6   5     6916.83     6834.41    245.39 o 
   8   6   5    10244.87    10026.26    381.56 o 
  10   6   5     6594.56     6625.44    329.12 o 
 -19   7   5       11.84       52.75     84.51 o 
 -17   7   5       18.24       26.67     75.18 o 
 -15   7   5     3146.55     3347.09    355.89 o 
 -13   7   5     1970.49     2005.28    101.60 o 
 -11   7   5      491.25      554.84     55.93 o 
  -9   7   5     4694.84     4723.11    124.82 o 
  -7   7   5     5362.39     5723.93    119.98 o 
  -5   7   5     2099.40     2201.77     85.91 o 
  -3   7   5      855.01      908.89     57.76 o 
  -1   7   5     5378.57     5379.04    140.41 o 
   1   7   5       97.33       92.86     40.30 o 
   3   7   5     3733.42     4266.43    158.98 o 
   5   7   5     2837.69     3195.36    153.17 o 
   7   7   5      427.25      606.72    126.57 o 
   9   7   5       44.33       92.21     78.16 o 
 -18   8   5    21722.77    22606.83   1037.43 o 
 -16   8   5    13389.44    13646.13    388.47 o 
 -14   8   5     1687.43     1824.05    124.95 o 
 -12   8   5      127.42      156.01     40.91 o 
 -10   8   5     5016.28     5000.96    138.52 o 
  -8   8   5    36463.82    34893.38    371.02 o 
  -6   8   5    73630.77    72707.92    706.81 o 
  -4   8   5    87710.58    86657.90    817.65 o 
  -2   8   5    58634.05    58243.72    710.79 o 
   0   8   5    17301.43    16702.33    355.43 o 
   2   8   5     1703.36     1659.89    117.17 o 
   4   8   5     2050.29     1941.50    143.85 o 
   6   8   5     9346.96     9245.81    302.06 o 
   8   8   5    12450.18    13220.35    468.16 o 
 -17   9   5     7928.76     8070.26    512.35 o 
 -15   9   5    11330.20    12401.85    369.04 o 
 -13   9   5    36706.04    35728.43    856.47 o 
 -11   9   5    58128.35    57413.92    681.73 o 
  -9   9   5    33986.36    32810.45    437.57 o 
  -7   9   5    15932.08    16341.53    257.49 o 
  -5   9   5       27.21       70.29     29.10 o 
  -3   9   5    10994.13    10883.64    226.14 o 
  -1   9   5    17088.23    17322.05    349.02 o 
   1   9   5    48316.52    46305.28    636.97 o 
   3   9   5    31338.61    30466.45    603.02 o 
   5   9   5    17029.19    17611.15    439.56 o 
   7   9   5    10370.00    10275.05    336.32 o 
 -16  10   5       90.81      133.02     76.51 o 
 -14  10   5      374.03      412.12    100.23 o 
 -12  10   5      235.11      232.99     62.99 o 
 -10  10   5      457.50      425.68     70.84 o 
  -8  10   5      647.98      642.91     64.15 o 
  -6  10   5      156.37      129.00     39.35 o 
  -4  10   5       72.74       64.20     38.68 o 
  -2  10   5      339.97      376.14     67.28 o 
   0  10   5      920.99      884.72    106.65 o 
   2  10   5      643.12      685.13    100.84 o 
   4  10   5      113.52       46.61     58.82 o 
   6  10   5        5.30      -51.68     55.88 o 
 -15  11   5     4668.62     4862.60    362.17 o 
 -13  11   5    10081.69    10529.26    397.08 o 
 -11  11   5    20575.26    19694.15    466.02 o 
  -9  11   5    14233.45    14412.75    404.89 o 
  -7  11   5    14603.21    13932.11    252.19 o 
  -5  11   5      778.51      869.84     92.96 o 
  -3  11   5     2472.41     2420.57    130.49 o 
  -1  11   5     7014.13     7234.47    253.22 o 
   1  11   5    13349.71    13010.25    361.28 o 
   3  11   5    13607.72    13640.41    385.76 o 
   5  11   5    12145.71    11692.75    367.32 o 
 -14  12   5     6023.81     5897.20    267.49 o 
 -12  12   5      505.84      391.45     92.88 o 
 -10  12   5     5437.60     5679.07    238.75 o 
  -8  12   5    28928.18    29365.79    597.74 o 
  -6  12   5    51616.28    52672.06    920.59 o 
  -4  12   5    55232.66    54622.28    943.46 o 
  -2  12   5    38888.25    38623.75    721.79 o 
   0  12   5     8488.09     8997.21    594.56 o 
   2  12   5       25.66       22.81     59.62 o 
   4  12   5     1593.38     1399.91    148.95 o 
 -13  13   5     4184.83     4344.25    241.38 o 
 -11  13   5     4348.18     4567.00    229.79 o 
  -9  13   5     7870.14     7389.54    279.00 o 
  -7  13   5      814.48      775.52     98.22 o 
  -5  13   5      550.27      431.75     91.74 o 
  -3  13   5       35.29      145.99     95.80 o 
  -1  13   5     6754.70     6338.05    256.54 o 
   1  13   5    10640.46    10166.50    340.38 o 
   3  13   5     6338.70     6520.50    277.64 o 
 -10  14   5     1022.67      956.89    135.59 o 
  -8  14   5     4442.23     4430.32    231.33 o 
  -6  14   5     5570.09     5791.37    220.56 o 
  -4  14   5     5812.98     5947.01    323.38 o 
  -2  14   5     3757.57     3765.35    277.89 o 
   0  14   5     2583.10     2553.16    192.27 o 
  -5  15   5      542.73      484.59    136.35 o 
 -20   0   6    21494.09    21231.25    853.71 o 
 -18   0   6     2923.38     3160.24    170.87 o 
 -16   0   6      637.75      684.61     71.73 o 
 -14   0   6      132.51      118.85     49.62 o 
 -12   0   6    50810.31    49417.94    660.23 o 
 -10   0   6   124743.52   122357.90   1244.72 o 
  -8   0   6   112800.96   106827.73   1076.55 o 
  -6   0   6   139947.36   139540.58   1550.80 o 
  -4   0   6    64651.73    66320.46    903.90 o 
  -2   0   6    10302.58    10995.46    218.34 o 
   0   0   6    22586.98    24299.50    405.78 o 
   2   0   6    41495.35    41972.54    778.69 o 
   4   0   6    36982.54    37789.89    745.67 o 
   6   0   6    22876.30    23148.38    580.54 o 
   8   0   6    17928.47    19380.73    753.97 o 
  10   0   6    13979.53    13960.75    662.72 o 
 -21   1   6     3211.54     3242.59    668.63 o 
 -19   1   6    11526.59    11968.92    296.74 o 
 -17   1   6    19175.32    19622.96    264.51 o 
 -15   1   6    27280.33    27226.60    303.17 o 
 -13   1   6    24129.14    23878.09    300.80 o 
 -11   1   6     1174.21      888.01     73.03 o 
  -9   1   6        9.62       21.51     17.36 o 
  -7   1   6     3522.22     3706.06     75.49 o 
  -5   1   6    31333.50    31694.76    375.89 o 
  -3   1   6    36625.96    37423.43    457.87 o 
  -1   1   6    22695.67    23093.20    269.51 o 
   1   1   6    25139.17    26085.38    340.26 o 
   3   1   6    11213.87    12097.03    345.12 o 
   5   1   6     3582.14     3672.82    135.77 o 
   7   1   6       29.38      115.33     50.83 o 
   9   1   6     1164.92     1378.89    159.44 o 
 -20   2   6     1054.81     1303.48    140.57 o 
 -18   2   6        8.58        5.02     37.46 o 
 -16   2   6     1649.07     1708.20     74.73 o 
 -14   2   6       10.98        8.25     26.42 o 
 -12   2   6     1259.50      986.56     53.20 o 
 -10   2   6     5525.86     5415.14     91.59 o 
  -8   2   6     2801.59     2259.53     57.14 o 
  -6   2   6      662.76      518.55     28.65 o 
  -4   2   6     5105.50     5048.13     89.15 o 
  -2   2   6     5882.13     6714.37    174.32 o 
   0   2   6     3821.28     4172.18    104.08 o 
   2   2   6     2224.00     2364.74     79.14 o 
   4   2   6      782.49      867.30     76.36 o 
   6   2   6     1600.24     1613.82    104.99 o 
   8   2   6      674.17      777.75    138.39 o 
  10   2   6     2433.24     2075.95    197.19 o 
 -21   3   6     5888.75     5961.14    267.05 o 
 -19   3   6    16910.13    17327.84    431.63 o 
 -17   3   6    51336.17    50488.82    658.18 o 
 -15   3   6    70044.87    70257.41    667.32 o 
 -13   3   6    42722.61    42260.82    404.09 o 
 -11   3   6    14524.77    14163.26    164.19 o 
  -9   3   6     6845.17     7503.34    114.13 o 
  -7   3   6     6535.52     6259.20    120.85 o 
  -5   3   6    44390.62    43715.91    502.72 o 
  -3   3   6    99549.98    99082.76   1018.65 o 
  -1   3   6   125614.52   125613.92   1281.01 o 
   1   3   6    84810.63    85434.35    920.77 o 
   3   3   6    36790.56    37688.71    484.78 o 
   5   3   6     8884.96     8747.38    217.78 o 
   7   3   6     1577.87     1275.54    121.78 o 
   9   3   6     6295.09     6150.31    430.49 o 
 -20   4   6     9442.45    10022.95    440.31 o 
 -18   4   6     5878.97     6125.95    210.38 o 
 -16   4   6      226.94      352.65     53.22 o 
 -14   4   6    14262.77    14377.94    215.57 o 
 -12   4   6    19115.62    18354.30    238.10 o 
 -10   4   6    64622.19    62137.80    568.54 o 
  -8   4   6    60929.03    57216.24    519.93 o 
  -6   4   6    40323.38    39527.21    453.26 o 
  -4   4   6    39042.00    39775.95    481.69 o 
  -2   4   6     4869.88     4911.98    119.94 o 
   0   4   6     4529.77     4949.58    107.59 o 
   2   4   6    17903.71    18559.06    301.05 o 
   4   4   6    24391.82    23652.46    414.48 o 
   6   4   6    15215.38    15040.62    453.17 o 
   8   4   6    16545.45    16207.81    504.60 o 
 -19   5   6       16.97       75.50     65.74 o 
 -17   5   6      973.45      976.94    125.59 o 
 -15   5   6      310.33      361.53     51.52 o 
 -13   5   6      246.63      309.43     41.64 o 
 -11   5   6     3571.60     3871.28     96.75 o 
  -9   5   6      642.23      674.63     45.56 o 
  -7   5   6      215.88      199.39     29.84 o 
  -5   5   6      673.73      858.77     54.49 o 
  -3   5   6     1814.91     1721.01    123.58 o 
  -1   5   6      722.52      719.25     59.14 o 
   1   5   6        3.42      228.92    142.55 o 
   3   5   6      183.64      172.98     49.64 o 
   5   5   6        1.14       18.08     48.01 o 
   7   5   6      296.13      240.45    155.22 o 
   9   5   6      107.90      122.15     91.48 o 
 -20   6   6     7728.16     8154.62    314.96 o 
 -18   6   6     1563.32     1430.26    145.99 o 
 -16   6   6      421.81      333.23     60.78 o 
 -14   6   6     2150.52     2414.89    101.67 o 
 -12   6   6    18302.53    18062.52    243.05 o 
 -10   6   6    44637.80    42607.45    430.38 o 
  -8   6   6    25154.49    23021.19    266.21 o 
  -6   6   6    32794.34    31873.57    385.60 o 
  -4   6   6    46818.05    46962.14    566.02 o 
  -2   6   6     5161.39     5021.13    119.27 o 
   0   6   6     1684.89     1804.59     96.82 o 
   2   6   6    19318.26    19939.28    379.95 o 
   4   6   6    20223.43    20079.95    589.03 o 
   6   6   6    10320.56    10968.90    690.16 o 
   8   6   6    13450.99    12933.16    459.97 o 
 -19   7   6    22992.66    23574.38    573.28 o 
 -17   7   6    42704.25    42426.67    689.54 o 
 -15   7   6    33974.13    34436.68    475.65 o 
 -13   7   6    22553.25    22463.77    320.13 o 
 -11   7   6     9289.17     9292.45    177.27 o 
  -9   7   6     2580.43     2468.81     79.83 o 
  -7   7   6      438.51      368.47     46.24 o 
  -5   7   6    27823.95    26860.81    347.01 o 
  -3   7   6    91994.26    91030.57   1028.16 o 
  -1   7   6    66103.90    65633.98    889.09 o 
   1   7   6    46967.31    46089.50    625.77 o 
   3   7   6    18964.16    18879.31    385.02 o 
   5   7   6     2908.63     2927.65    212.98 o 
   7   7   6       13.50       25.53     75.16 o 
 -18   8   6      893.27      846.95    151.25 o 
 -16   8   6       14.49       19.75     49.45 o 
 -14   8   6     2218.50     2349.53    113.04 o 
 -12   8   6     6293.34     6449.12    155.35 o 
 -10   8   6     2887.40     2893.46    109.43 o 
  -8   8   6    15379.80    15279.16    229.37 o 
  -6   8   6    35168.63    34422.55    426.65 o 
  -4   8   6     2951.21     3032.35    116.21 o 
  -2   8   6     1441.74     1386.52    101.72 o 
   0   8   6      210.48      149.53     54.07 o 
   2   8   6     3075.38     3165.23    229.21 o 
   4   8   6     8382.08     8065.41    494.19 o 
   6   8   6     7937.61     7171.66    330.87 o 
 -17   9   6    11360.75    10882.45    311.78 o 
 -15   9   6    15471.04    14764.09    348.84 o 
 -13   9   6     5077.63     5513.96    175.69 o 
 -11   9   6     6701.09     6316.88    177.40 o 
  -9   9   6     1679.56     1709.79     92.60 o 
  -7   9   6      866.30     1011.45     72.10 o 
  -5   9   6    15851.80    16243.98    297.04 o 
  -3   9   6    33719.08    33298.43    547.14 o 
  -1   9   6    21401.47    21520.10    416.54 o 
   1   9   6     6423.16     6776.28    246.01 o 
   3   9   6     3834.07     4014.62    202.61 o 
   5   9   6      676.45      606.76    103.87 o 
   7   9   6        1.48       10.00     93.98 o 
 -16  10   6       10.91      -37.89     52.36 o 
 -14  10   6     9067.19     9132.72    268.55 o 
 -12  10   6    27299.68    25503.25    470.04 o 
 -10  10   6    33239.46    31716.67    472.41 o 
  -8  10   6    51104.88    48804.93    629.68 o 
  -6  10   6    39633.32    39276.55    606.81 o 
  -4  10   6    13999.38    14104.34    447.91 o 
  -2  10   6     5659.93     5703.28    223.65 o 
   0  10   6     2055.42     1832.04    239.03 o 
   2  10   6    12071.55    12247.20    358.63 o 
   4  10   6    14167.53    14912.73    417.80 o 
   6  10   6    21866.67    20233.84    875.54 o 
 -15  11   6     8889.80     9176.84    283.54 o 
 -13  11   6    12070.41    11723.15    362.25 o 
 -11  11   6     8027.09     7959.16    238.97 o 
  -9  11   6      744.24      634.10     81.84 o 
  -7  11   6     3953.19     4316.33    261.63 o 
  -5  11   6     6509.20     6699.70    209.31 o 
  -3  11   6    13593.38    14043.37    374.36 o 
  -1  11   6    23985.99    23730.30    619.16 o 
   1  11   6    16244.63    15855.95    522.66 o 
   3  11   6     4050.76     4778.84    301.82 o 
 -14  12   6      104.23       34.05     59.67 o 
 -12  12   6     2851.14     2631.30    157.67 o 
 -10  12   6      225.12      129.75     84.63 o 
  -8  12   6       32.72       26.82     75.92 o 
  -6  12   6       39.18      -35.81     62.82 o 
  -4  12   6      154.46      183.15     76.16 o 
  -2  12   6      745.91      785.57    116.47 o 
   0  12   6       11.34        4.09     58.19 o 
   2  12   6      585.02      560.65    105.64 o 
 -11  13   6     8686.77     7992.19    304.26 o 
  -9  13   6      643.86      725.39    112.88 o 
  -7  13   6     1776.93     1842.35    243.74 o 
  -5  13   6    16940.46    16750.61    557.25 o 
  -3  13   6    25756.85    26022.07    739.50 o 
  -1  13   6    25398.40    25294.17    579.99 o 
   1  13   6    16470.16    16643.99    463.87 o 
 -10  14   6    17977.94    18454.26    490.21 o 
  -8  14   6    28704.14    29326.80    667.22 o 
  -6  14   6    25766.37    25896.37    608.98 o 
  -4  14   6     8647.39     8746.61    543.57 o 
  -2  14   6       74.35       70.08     91.64 o 
 -21   1   7    15420.94    16092.38    430.18 o 
 -19   1   7    30237.87    30688.83    471.99 o 
 -17   1   7    13160.38    13522.88    231.79 o 
 -15   1   7     7808.28     7634.33    145.73 o 
 -13   1   7     2412.02     2722.69     76.13 o 
 -11   1   7     1532.23     1478.07     53.27 o 
  -9   1   7    18975.67    18149.49    213.03 o 
  -7   1   7    87842.16    85854.81   1740.25 o 
  -5   1   7    56226.37    54523.73    626.35 o 
  -3   1   7    32770.83    31748.45    382.82 o 
  -1   1   7    17715.78    18086.44    289.03 o 
   1   1   7     8835.49     9427.25    200.43 o 
   3   1   7        3.91        9.12     31.64 o 
   5   1   7     8218.40     8416.52    220.17 o 
   7   1   7    11331.47    11813.50    399.68 o 
 -20   2   7       67.65       76.66     56.39 o 
 -18   2   7     9610.57     9160.91    202.28 o 
 -16   2   7    39119.35    39483.81    435.09 o 
 -14   2   7    90895.50    89810.61    807.03 o 
 -12   2   7    95036.12    91479.05    851.13 o 
 -10   2   7    72627.50    71954.64    675.64 o 
  -8   2   7    21568.81    19867.17    276.86 o 
  -6   2   7     3430.94     3200.15     93.02 o 
  -4   2   7       24.71       36.90     25.12 o 
  -2   2   7    12052.91    12851.55    239.35 o 
   0   2   7    55566.26    56133.31    659.11 o 
   2   2   7    50681.13    49453.96    658.84 o 
   4   2   7    40707.68    39792.10    680.49 o 
   6   2   7    16071.66    16646.05    434.50 o 
   8   2   7     4516.47     4140.63    352.28 o 
 -21   3   7     2783.56     2768.83    238.14 o 
 -19   3   7     2410.07     2485.71    221.03 o 
 -17   3   7    10148.20     9839.86    258.79 o 
 -15   3   7     1730.00     1774.08     80.30 o 
 -13   3   7       26.75       98.77     31.93 o 
 -11   3   7     3024.57     3315.96     92.80 o 
  -9   3   7     4984.16     4799.45    104.81 o 
  -7   3   7     1078.28      916.52     51.71 o 
  -5   3   7     8253.23     7997.49    178.48 o 
  -3   3   7    15695.04    16539.10    285.75 o 
  -1   3   7    10470.07    10972.62    224.34 o 
   1   3   7     2217.63     2134.37    124.57 o 
   3   3   7     1067.03      988.00    154.31 o 
   5   3   7      738.39      874.97    128.24 o 
   7   3   7     2737.98     2785.04    212.00 o 
 -20   4   7       86.89      247.98     81.81 o 
 -18   4   7     2571.50     2679.87    176.30 o 
 -16   4   7     8850.55     8924.22    200.48 o 
 -14   4   7    17991.20    17568.88    244.64 o 
 -12   4   7    24406.68    23668.07    288.44 o 
 -10   4   7    33491.12    34261.21    358.02 o 
  -8   4   7    16566.72    16257.08    240.40 o 
  -6   4   7     3991.03     3987.27    148.21 o 
  -4   4   7     1814.65     2181.93     96.59 o 
  -2   4   7     5802.21     5887.51    221.27 o 
   0   4   7    26940.87    26816.34    622.37 o 
   2   4   7    20963.00    21029.70    508.33 o 
   4   4   7    14242.77    13951.25    428.34 o 
   6   4   7     4587.06     4366.19    245.34 o 
   8   4   7      487.05      582.37    129.23 o 
 -21   5   7    20578.01    21856.59    673.01 o 
 -19   5   7    30111.56    32689.43   1292.78 o 
 -17   5   7    35643.13    36168.38    533.79 o 
 -15   5   7     7996.31     7865.57    174.50 o 
 -13   5   7     1587.52     1501.54     72.12 o 
 -11   5   7     4044.43     3972.77     99.49 o 
  -9   5   7    34159.04    32761.73    370.60 o 
  -7   5   7    57222.43    54656.88    592.75 o 
  -5   5   7    86108.15    84545.59    933.67 o 
  -3   5   7    70273.77    69750.65    790.10 o 
  -1   5   7    34340.41    34571.65    609.51 o 
   1   5   7     8371.62     8301.47    223.99 o 
   3   5   7     3588.91     3155.95    166.44 o 
   5   5   7     9397.99     9444.36    361.78 o 
   7   5   7    14288.12    14932.11    791.11 o 
 -20   6   7      225.46      153.68     81.34 o 
 -18   6   7     1571.34     1510.06    185.22 o 
 -16   6   7     8046.76     8264.05    215.45 o 
 -14   6   7    21472.01    21284.42    310.52 o 
 -12   6   7    30790.36    29716.97    356.55 o 
 -10   6   7    22096.75    21736.87    286.78 o 
  -8   6   7    10464.79     9982.47    186.24 o 
  -6   6   7     8290.19     8449.01    183.16 o 
  -4   6   7     1787.89     1781.87     85.16 o 
  -2   6   7     7913.75     8079.87    242.90 o 
   0   6   7    13791.45    13743.71    301.93 o 
   2   6   7    17608.84    17446.58    468.47 o 
   4   6   7    12478.21    12137.01    415.05 o 
   6   6   7     6116.86     6126.95    304.62 o 
 -19   7   7     2203.77     2421.96    190.05 o 
 -17   7   7      918.60      906.69    147.73 o 
 -15   7   7       23.37       50.72     38.31 o 
 -13   7   7      108.46      113.17     41.17 o 
 -11   7   7       36.19       64.83     31.77 o 
  -9   7   7     2585.18     2507.39     90.29 o 
  -7   7   7     1972.78     2014.82     88.42 o 
  -5   7   7     2704.57     2693.25    105.85 o 
  -3   7   7      220.50      263.54     64.93 o 
  -1   7   7      567.79      669.80     81.02 o 
   1   7   7     1604.85     1559.57    105.20 o 
   3   7   7       79.16       25.08     57.11 o 
   5   7   7      112.97      137.59    181.90 o 
 -18   8   7     3752.92     3591.67    188.65 o 
 -16   8   7    16473.32    15791.35    363.82 o 
 -14   8   7    42877.82    40485.80    639.59 o 
 -12   8   7    64691.84    63610.53    779.82 o 
 -10   8   7    41446.68    40205.84    485.95 o 
  -8   8   7    18534.09    18281.06    285.32 o 
  -6   8   7     5528.84     5272.45    150.04 o 
  -4   8   7     1754.82     1704.32    133.96 o 
  -2   8   7    13998.23    14237.44    319.77 o 
   0   8   7    30915.44    31113.54    539.87 o 
   2   8   7    34595.25    34266.02    796.70 o 
   4   8   7    18391.04    18712.04    563.68 o 
   6   8   7    10499.88    11485.71    631.19 o 
 -17   9   7    17707.09    17068.97    401.46 o 
 -15   9   7    11295.00    10967.06    294.98 o 
 -13   9   7       35.21      131.77     63.54 o 
 -11   9   7     4114.96     4114.31    145.85 o 
  -9   9   7     8689.44     8731.50    265.49 o 
  -7   9   7    29532.57    29823.61    403.58 o 
  -5   9   7    32191.79    32358.98    530.83 o 
  -3   9   7    54183.59    51737.89    871.93 o 
  -1   9   7    27755.13    27482.82    607.67 o 
   1   9   7     2088.39     2090.96    158.90 o 
   3   9   7      133.66      235.67    114.79 o 
   5   9   7     4410.76     3292.68    356.83 o 
 -16  10   7      752.77      697.73    100.80 o 
 -14  10   7     1192.16     1117.01    132.11 o 
 -12  10   7      205.59      161.77     55.40 o 
 -10  10   7       13.18       31.48     43.83 o 
  -8  10   7      329.08      277.90     52.85 o 
  -6  10   7       26.80       25.32     47.20 o 
  -4  10   7      918.96      880.56    108.61 o 
  -2  10   7      372.05      488.32     88.43 o 
   0  10   7      391.07      375.67     87.90 o 
   2  10   7        9.37      104.85     63.92 o 
   4  10   7      171.27       97.04    242.84 o 
 -15  11   7     4416.65     4418.75    203.78 o 
 -13  11   7      603.43      698.47     94.90 o 
 -11  11   7     4815.33     4775.51    185.19 o 
  -9  11   7    13093.72    13271.83    366.00 o 
  -7  11   7    14062.82    13804.90    455.48 o 
  -5  11   7     9078.07     9062.15    297.75 o 
  -3  11   7    14164.16    14194.61    389.67 o 
  -1  11   7     9909.72    10138.04    331.61 o 
   1  11   7      542.32      602.62    108.24 o 
   3  11   7       10.23        2.00     78.66 o 
 -14  12   7    26656.88    26963.63    809.21 o 
 -12  12   7    26810.52    26281.80    505.04 o 
 -10  12   7    19440.96    20019.84    488.10 o 
  -8  12   7    14722.86    14600.34    396.70 o 
  -6  12   7     5076.33     5091.66    391.08 o 
  -4  12   7      236.46      449.99    116.67 o 
  -2  12   7     9310.58     9927.56    335.97 o 
   0  12   7    16807.83    17117.26    468.04 o 
 -11  13   7     2103.42     1965.35    182.80 o 
  -9  13   7     4319.81     4233.63    245.15 o 
  -7  13   7     4896.29     4608.52    371.68 o 
  -5  13   7    10013.78     9742.04    831.58 o 
  -3  13   7     5469.59     5588.84    256.25 o 
  -1  13   7      677.49      820.60    149.22 o 
 -22   0   8     1683.99     1534.32    274.67 o 
 -20   0   8    17471.17    18505.48    458.86 o 
 -18   0   8    29413.32    30820.76    725.59 o 
 -16   0   8    56114.89    57047.94    935.71 o 
 -14   0   8    55228.82    54970.22    921.55 o 
 -12   0   8     6109.37     5458.31    133.11 o 
 -10   0   8     6222.15     7025.74    162.40 o 
  -8   0   8     2430.01     2437.70    347.73 o 
  -6   0   8    23565.69    23937.91    760.64 o 
  -4   0   8    30298.30    28937.70    866.75 o 
  -2   0   8    47868.27    48993.88   1302.70 o 
   0   0   8    60961.56    61249.63   1576.76 o 
   2   0   8    36986.82    36880.63   1080.78 o 
   4   0   8     9292.63     8950.64    495.67 o 
 -21   1   8    11115.83    11071.89    471.61 o 
 -19   1   8     6388.75     6906.09    198.47 o 
 -17   1   8     2129.85     2177.05    115.63 o 
 -15   1   8     4154.29     4127.02    129.01 o 
 -13   1   8    21016.46    20294.78    269.88 o 
 -11   1   8    25787.81    24939.84    326.58 o 
  -9   1   8    30604.54    30663.71    334.03 o 
  -7   1   8    41727.15    41585.47    561.51 o 
  -5   1   8    19964.38    19669.23    317.16 o 
  -3   1   8     4089.36     4040.02    146.26 o 
  -1   1   8      146.90      127.00    112.34 o 
   1   1   8     2363.46     2454.94    163.11 o 
   3   1   8     7850.56     8000.22    401.69 o 
   5   1   8     8383.08     9571.83    499.01 o 
   7   1   8     6403.83     6729.96    448.08 o 
 -22   2   8      271.75      265.01    113.05 o 
 -20   2   8      620.91      764.21    116.17 o 
 -18   2   8     2738.17     2645.36    127.36 o 
 -16   2   8     7589.93     7932.75    174.26 o 
 -14   2   8     8908.91     8876.17    169.61 o 
 -12   2   8     2499.75     2362.41     83.03 o 
 -10   2   8     1483.39     1413.57     63.27 o 
  -8   2   8     4408.24     4585.27    121.59 o 
  -6   2   8     8192.28     8558.53    216.74 o 
  -4   2   8     6082.13     6090.99    158.27 o 
  -2   2   8     5994.34     6347.33    268.11 o 
   0   2   8     1832.13     1886.90    114.55 o 
   2   2   8     2121.04     1982.62    194.03 o 
   4   2   8      328.73      258.25     82.51 o 
   6   2   8        0.41       85.80    101.26 o 
 -21   3   8    19440.44    19352.99    496.54 o 
 -19   3   8    20179.68    19708.22    717.77 o 
 -17   3   8     1743.55     1940.01    103.12 o 
 -15   3   8    10408.70    10418.46    183.05 o 
 -13   3   8    25772.02    24937.34    317.36 o 
 -11   3   8    56099.73    56112.38    564.82 o 
  -9   3   8    70517.94    68716.41    702.09 o 
  -7   3   8    76744.85    76608.13   1073.52 o 
  -5   3   8    59876.77    59649.67    769.61 o 
  -3   3   8     9761.76     9841.88    244.26 o 
  -1   3   8     1125.08     1396.30    103.00 o 
   1   3   8     1910.24     2210.60    284.37 o 
   3   3   8    11506.40    11810.10    390.13 o 
   5   3   8    19889.40    20113.94    562.08 o 
 -20   4   8     6752.35     7681.78    297.13 o 
 -18   4   8    34650.51    33639.48    576.12 o 
 -16   4   8    33155.02    32442.90    406.40 o 
 -14   4   8    30560.97    30318.84    378.32 o 
 -12   4   8    28932.87    27906.05    342.70 o 
 -10   4   8     1731.45     1643.92     87.10 o 
  -8   4   8     3164.72     3266.96    109.41 o 
  -6   4   8    12581.85    12234.88    249.93 o 
  -4   4   8    39228.50    38268.59    548.22 o 
  -2   4   8    40198.13    40015.97    573.39 o 
   0   4   8    44420.47    44371.69    894.04 o 
   2   4   8    16461.63    15949.04    463.41 o 
   4   4   8     4133.38     4320.17    242.07 o 
   6   4   8      165.00      156.72     93.09 o 
 -21   5   8       24.84        6.82     78.15 o 
 -19   5   8       95.51      155.50     71.09 o 
 -17   5   8        0.80       68.47     43.74 o 
 -15   5   8      611.11      531.76     82.66 o 
 -13   5   8        2.43       70.08     33.67 o 
 -11   5   8     3727.94     3836.90    107.79 o 
  -9   5   8      356.50      449.72     71.92 o 
  -7   5   8     1551.93     1508.09     84.30 o 
  -5   5   8     3299.77     3628.01    118.38 o 
  -3   5   8      288.27      289.30     67.56 o 
  -1   5   8     1327.19     1216.12    110.58 o 
   1   5   8      100.61      175.21     75.97 o 
   3   5   8      432.03      452.17    104.40 o 
   5   5   8        4.80       87.89     90.65 o 
 -20   6   8     5644.45     6010.76    270.40 o 
 -18   6   8    15988.53    16564.79    378.00 o 
 -16   6   8    24682.64    25201.41    465.65 o 
 -14   6   8    22679.80    22460.35    333.82 o 
 -12   6   8    11482.40    11339.24    200.07 o 
 -10   6   8     1042.58     1090.47     67.64 o 
  -8   6   8     1138.51     1226.60     74.33 o 
  -6   6   8    20383.28    19921.30    320.64 o 
  -4   6   8    22983.18    21885.05    455.74 o 
  -2   6   8    15974.55    16757.53    391.97 o 
   0   6   8    26035.95    25903.91    535.00 o 
   2   6   8    10574.65     9818.69    367.64 o 
   4   6   8     2359.91     2711.30    237.23 o 
 -19   7   8     7828.40     8610.36    277.57 o 
 -17   7   8     5148.02     4949.29    296.24 o 
 -15   7   8      289.94      354.09     61.59 o 
 -13   7   8    30814.73    29649.50    402.57 o 
 -11   7   8    77145.96    73549.43    736.83 o 
  -9   7   8    74697.09    72961.33    788.22 o 
  -7   7   8    60059.01    59454.60    725.95 o 
  -5   7   8    14168.02    13718.69    449.57 o 
  -3   7   8     5500.88     5666.21    216.13 o 
  -1   7   8      641.15      518.28     86.16 o 
   1   7   8     6011.94     6120.47    285.87 o 
   3   7   8    16627.21    17286.62    534.87 o 
   5   7   8    16908.47    18150.79    810.36 o 
 -18   8   8     2423.76     2516.36    165.48 o 
 -16   8   8     5605.78     5426.74    204.97 o 
 -14   8   8    10410.45    10163.50    271.23 o 
 -12   8   8     3008.33     3049.33    132.06 o 
 -10   8   8     1647.36     1723.50     86.21 o 
  -8   8   8      408.07      450.64     55.88 o 
  -6   8   8      395.76      386.37     63.88 o 
  -4   8   8     4516.52     4783.95    269.54 o 
  -2   8   8     9122.81     8738.60    335.22 o 
   0   8   8     5316.13     5124.78    262.29 o 
   2   8   8     4011.93     4030.16    250.26 o 
   4   8   8     1430.26     1301.49    251.63 o 
 -17   9   8       11.38       32.09     55.07 o 
 -15   9   8      308.88      317.01     69.27 o 
 -13   9   8     3780.94     3845.40    190.79 o 
 -11   9   8     9571.59     9386.02    225.94 o 
  -9   9   8     9908.98    10112.50    226.72 o 
  -7   9   8     9336.32     9563.65    283.49 o 
  -5   9   8     8572.86     8126.98    320.16 o 
  -3   9   8     3730.59     3912.86    416.09 o 
  -1   9   8     1631.62     1441.45    141.61 o 
   1   9   8      233.93      426.89     95.91 o 
   3   9   8     2339.52     2156.72    303.77 o 
 -16  10   8    31238.62    31677.37    585.37 o 
 -14  10   8    26096.06    26465.15    503.31 o 
 -12  10   8    16998.71    16599.81    365.23 o 
 -10  10   8     2231.03     2178.56    162.52 o 
  -8  10   8     4688.32     4820.69    202.69 o 
  -6  10   8     8685.45     8993.19    344.91 o 
  -4  10   8    22522.17    22179.46    600.98 o 
  -2  10   8    37786.43    36945.88    727.34 o 
   0  10   8    21655.28    22559.16    540.77 o 
   2  10   8    15450.31    16249.21    767.77 o 
 -15  11   8     1145.95     1230.77    144.34 o 
 -13  11   8     5538.54     5565.15    316.11 o 
 -11  11   8    15516.35    14539.42    340.76 o 
  -9  11   8    17246.85    17155.22    512.91 o 
  -7  11   8     8761.71     8888.87    561.92 o 
  -5  11   8     5457.05     6148.60    295.24 o 
  -3  11   8     4118.47     3824.79    253.37 o 
  -1  11   8        5.23      103.06     73.69 o 
 -12  12   8       56.28      137.07     76.74 o 
 -10  12   8      126.21      135.00     72.62 o 
  -8  12   8      191.47      232.26     93.68 o 
  -6  12   8      952.32      859.17    142.44 o 
  -4  12   8      391.87      507.23    157.34 o 
  -2  12   8     1051.64     1205.90    146.96 o 
  -9  13   8    22425.98    22170.84    785.07 o 
  -7  13   8    17364.17    17558.41    801.57 o 
  -5  13   8    10838.77    10876.95    617.55 o 
 -21   1   9       56.43       91.70     55.33 o 
 -19   1   9       41.84       36.45     54.23 o 
 -17   1   9     6771.03     6821.71    218.48 o 
 -15   1   9    62147.29    62870.51    791.18 o 
 -13   1   9    44559.95    44650.73    587.52 o 
 -11   1   9    29418.98    28240.11    543.56 o 
  -9   1   9    14587.18    14238.27    406.34 o 
  -7   1   9     4243.02     4197.79    342.27 o 
  -5   1   9      403.23      346.80     84.53 o 
  -3   1   9     8259.75     8389.08    295.09 o 
  -1   1   9    21115.08    20767.13    515.76 o 
   1   1   9    19993.80    20219.29    748.82 o 
   3   1   9    21654.90    21513.80    804.30 o 
 -22   2   9    22126.54    23283.35    562.28 o 
 -20   2   9    27517.51    28426.57    527.39 o 
 -18   2   9    30340.91    32008.22    590.52 o 
 -16   2   9    28459.99    29055.27    414.76 o 
 -14   2   9    21947.83    22179.42    303.77 o 
 -12   2   9       65.19       50.90     32.65 o 
 -10   2   9    26910.93    26280.72    334.66 o 
  -8   2   9    53122.40    51814.57    704.94 o 
  -6   2   9    59545.29    58557.29   1021.84 o 
  -4   2   9    67138.88    66579.20    963.41 o 
  -2   2   9    34092.19    34998.74    615.06 o 
   0   2   9     9284.52     9436.70    580.71 o 
   2   2   9       37.34      230.70     78.97 o 
   4   2   9     1423.14     1683.17    247.38 o 
 -21   3   9      104.66      158.16     76.64 o 
 -19   3   9     1960.47     1718.41    129.45 o 
 -17   3   9     3389.91     3076.00    114.17 o 
 -15   3   9      673.72      699.74     57.93 o 
 -13   3   9     4960.96     4838.26    130.17 o 
 -11   3   9     8870.13     8760.94    171.44 o 
  -9   3   9     7822.18     7951.34    200.86 o 
  -7   3   9     3364.32     3231.78    124.42 o 
  -5   3   9     1244.68     1277.64    121.29 o 
  -3   3   9      580.84      569.11     76.25 o 
  -1   3   9     2094.06     2176.05    164.23 o 
   1   3   9     2579.32     2822.90    284.82 o 
   3   3   9     3154.22     2961.12    212.53 o 
   5   3   9     2355.48     2344.30    209.86 o 
 -20   4   9    11206.54    11343.66    365.79 o 
 -18   4   9     8249.94     8782.17    225.89 o 
 -16   4   9     8792.92     8642.14    192.81 o 
 -14   4   9     8020.95     7945.01    167.15 o 
 -12   4   9      638.05      755.40     60.76 o 
 -10   4   9    17200.85    17307.07    262.95 o 
  -8   4   9    10873.23    10889.70    244.69 o 
  -6   4   9    10181.00    10206.40    234.22 o 
  -4   4   9    16385.75    17030.93    363.24 o 
  -2   4   9     9277.89     9894.68    334.12 o 
   0   4   9     3189.84     3511.56    262.39 o 
   2   4   9        5.15      176.26     79.20 o 
   4   4   9      171.08      134.17    103.99 o 
 -21   5   9     1272.37     1343.71    191.27 o 
 -19   5   9     1077.31     1094.65    115.66 o 
 -17   5   9    16618.97    16787.87    325.60 o 
 -15   5   9    43450.18    42716.93    526.05 o 
 -13   5   9    70227.42    67745.02    691.31 o 
 -11   5   9    51811.63    51176.84    545.35 o 
  -9   5   9    28817.53    28281.48    379.68 o 
  -7   5   9     9743.92     9461.85    206.89 o 
  -5   5   9     2991.16     2917.45    126.23 o 
  -3   5   9    10374.43    10343.87    743.36 o 
  -1   5   9    20652.21    20739.89    548.21 o 
   1   5   9    21829.64    23629.86    620.95 o 
   3   5   9    24878.19    25220.47    673.78 o 
 -20   6   9    11616.40    11183.26    516.89 o 
 -18   6   9    18048.65    17729.14    396.74 o 
 -16   6   9    10125.93     9632.85    235.65 o 
 -14   6   9     1500.19     1495.65     89.76 o 
 -12   6   9     1734.50     1853.62    101.80 o 
 -10   6   9     7711.46     7603.10    159.47 o 
  -8   6   9    28325.24    28024.63    420.21 o 
  -6   6   9    22720.11    22846.74    368.05 o 
  -4   6   9    12026.65    12059.97    327.77 o 
  -2   6   9     6896.53     6900.58    291.26 o 
   0   6   9     3146.12     3306.77    222.84 o 
   2   6   9      261.00      286.31    262.84 o 
 -19   7   9      276.31      199.07     71.31 o 
 -17   7   9      801.69      749.74     98.09 o 
 -15   7   9     3871.83     3610.60    203.96 o 
 -13   7   9     4071.91     3793.76    127.86 o 
 -11   7   9       74.68       79.59     36.50 o 
  -9   7   9      955.47      965.41     98.23 o 
  -7   7   9      632.87      661.30     68.37 o 
  -5   7   9      423.29      380.33     79.21 o 
  -3   7   9     1691.76     1494.69    134.04 o 
  -1   7   9     2810.37     2718.28    206.84 o 
   1   7   9      890.52     1023.25    150.20 o 
   3   7   9      369.78      548.12    169.77 o 
 -18   8   9    22685.55    23405.67    485.29 o 
 -16   8   9    18278.58    17813.48    394.38 o 
 -14   8   9     6263.35     5744.05    203.40 o 
 -12   8   9      253.83      281.92     57.44 o 
 -10   8   9    11850.94    11995.79    229.86 o 
  -8   8   9    32048.50    30992.32    506.19 o 
  -6   8   9    30117.21    30190.60   1256.01 o 
  -4   8   9    26846.68    28178.43    689.60 o 
  -2   8   9    27115.93    26341.66    676.63 o 
   0   8   9     8516.47     7849.56    344.10 o 
   2   8   9      603.36      636.65    177.65 o 
 -17   9   9     8630.74     8344.00    271.89 o 
 -15   9   9    18254.74    17657.99    693.04 o 
 -13   9   9    25609.38    25028.16    470.14 o 
 -11   9   9    41461.09    40691.78    567.68 o 
  -9   9   9    18086.78    18121.55    552.25 o 
  -7   9   9     1731.89     1732.22    167.96 o 
  -5   9   9      581.69      409.59    102.16 o 
  -3   9   9     4365.10     4637.25    257.99 o 
  -1   9   9     6115.04     6772.87    819.30 o 
   1   9   9    11587.67    11286.83    611.79 o 
 -16  10   9      660.45      867.23    110.98 o 
 -14  10   9       17.21      -15.72     55.05 o 
 -12  10   9       24.58       26.01     49.41 o 
 -10  10   9       56.95      105.28     54.32 o 
  -8  10   9     2193.81     2328.55    161.36 o 
  -6  10   9     1751.37     1402.08    338.18 o 
  -4  10   9      848.58      784.90    137.90 o 
  -2  10   9      167.50      125.12     79.85 o 
 -15  11   9     7133.61     7634.58    261.28 o 
 -13  11   9    13743.26    14470.93    354.18 o 
 -11  11   9    20303.28    18941.01    476.10 o 
  -9  11   9    16470.73    16065.53    524.26 o 
  -7  11   9     4130.57     4288.20    253.92 o 
  -5  11   9      504.54      466.18    166.74 o 
  -3  11   9    10059.76     9673.83    402.86 o 
 -12  12   9      309.51      346.56     97.58 o 
 -10  12   9     6840.88     6793.14    510.82 o 
  -8  12   9    20345.81    20503.65    869.17 o 
  -6  12   9    26161.08    28401.66    751.40 o 
 -22   0  10    25521.22    26819.14    846.44 o 
 -20   0  10     6164.96     7093.15    479.91 o 
 -18   0  10     4270.77     4749.69    379.56 o 
 -16   0  10     2007.90     2236.14    269.67 o 
 -14   0  10    12438.60    11896.96    692.73 o 
 -12   0  10    55930.02    57204.20   1590.40 o 
 -10   0  10   108723.68   110712.50   2691.20 o 
  -8   0  10    57007.23    55913.02   1530.38 o 
  -6   0  10    25950.62    26035.50    868.87 o 
  -4   0  10    12162.79    11296.23    516.59 o 
  -2   0  10        8.68      100.65     90.04 o 
   0   0  10     3905.65     3800.78    308.93 o 
 -21   1  10     2381.29     2420.23    187.23 o 
 -19   1  10     5280.87     6032.96    309.50 o 
 -17   1  10    11126.62    12079.92    362.06 o 
 -15   1  10    19603.91    19867.19    471.88 o 
 -13   1  10    19478.58    19234.17    615.70 o 
 -11   1  10    15395.51    15536.44    496.43 o 
  -9   1  10      666.37      734.17    118.71 o 
  -7   1  10     5533.23     5784.78    252.42 o 
  -5   1  10    13710.87    13821.18    410.89 o 
  -3   1  10    11855.47    12525.66    390.97 o 
  -1   1  10    13355.36    12614.06    399.43 o 
   1   1  10     7401.95     7038.28    425.04 o 
 -22   2  10     2439.38     2205.70    237.68 o 
 -20   2  10      250.38      408.28     96.87 o 
 -18   2  10        4.98       60.12     73.48 o 
 -16   2  10      614.62      611.73    101.79 o 
 -14   2  10       59.20        1.81    102.97 o 
 -12   2  10     3230.63     3520.89    175.37 o 
 -10   2  10     8775.04     8782.40    323.59 o 
  -8   2  10      718.28      491.47     99.17 o 
  -6   2  10     3325.79     2912.63    254.36 o 
  -4   2  10     3754.74     3521.09    381.68 o 
  -2   2  10      314.57      256.14     81.36 o 
   0   2  10      148.98      281.94    132.48 o 
   2   2  10     2656.70     2924.03    308.93 o 
 -21   3  10     8574.72     8429.04    346.10 o 
 -19   3  10    27833.43    28134.84    567.89 o 
 -17   3  10    29496.64    29217.28    502.08 o 
 -15   3  10    42196.33    43132.42    583.87 o 
 -13   3  10    46504.13    45904.86    594.45 o 
 -11   3  10    17903.14    18142.85    306.61 o 
  -9   3  10       24.06       80.59     46.31 o 
  -7   3  10    12835.52    12516.75    388.77 o 
  -5   3  10    29567.22    29437.39   1342.87 o 
  -3   3  10    20004.95    19414.46    950.88 o 
  -1   3  10    24481.81    25450.40    921.62 o 
   1   3  10    18118.96    17170.66    741.24 o 
 -20   4  10     8673.01     9218.27    435.83 o 
 -18   4  10      781.37      737.04     96.08 o 
 -16   4  10        6.98       58.70     39.00 o 
 -14   4  10     6954.67     6794.96    156.64 o 
 -12   4  10    34919.93    34632.24    540.17 o 
 -10   4  10    35545.97    35076.64    515.97 o 
  -8   4  10    46104.69    45521.61    740.10 o 
  -6   4  10    19886.84    19588.90    410.50 o 
  -4   4  10     6594.92     6943.31    226.07 o 
  -2   4  10       97.32       60.87     66.51 o 
   0   4  10     1241.21     1323.99    158.63 o 
   2   4  10     3726.98     3589.49    243.90 o 
 -19   5  10      470.73      427.54     86.38 o 
 -17   5  10      432.73      399.21     60.25 o 
 -15   5  10      224.37      249.89     50.08 o 
 -13   5  10       14.24        7.28     34.66 o 
 -11   5  10       12.68       39.57     34.63 o 
  -9   5  10       22.97       40.96     40.09 o 
  -7   5  10       76.57      117.77     50.34 o 
  -5   5  10      927.93      850.62    122.08 o 
  -3   5  10     3620.18     3229.22    206.29 o 
  -1   5  10      304.28      252.70     87.73 o 
   1   5  10      317.44      301.44     97.45 o 
 -20   6  10     4097.68     4452.72    293.51 o 
 -18   6  10      373.60      467.21     93.91 o 
 -16   6  10      178.70      143.94     51.70 o 
 -14   6  10     9010.32     8362.51    191.83 o 
 -12   6  10    26143.25    25493.04    365.77 o 
 -10   6  10    34351.39    35267.46    752.85 o 
  -8   6  10    31221.23    30111.54    453.59 o 
  -6   6  10    10710.43    11444.53    324.20 o 
  -4   6  10     6059.52     5845.23    396.99 o 
  -2   6  10      165.80       50.13     73.97 o 
   0   6  10     3447.65     3041.26    229.04 o 
 -19   7  10    21183.33    21901.16    539.48 o 
 -17   7  10    36802.79    37208.18    633.87 o 
 -15   7  10    31389.78    30785.70    477.97 o 
 -13   7  10    15265.52    15072.79    380.71 o 
 -11   7  10    12335.32    11924.36    231.78 o 
  -9   7  10      937.89      925.09     93.39 o 
  -7   7  10     3986.11     4548.93    237.78 o 
  -5   7  10    18416.26    17999.93    531.75 o 
  -3   7  10    32916.51    33052.26   1098.67 o 
  -1   7  10    26516.71    27703.51    719.24 o 
 -18   8  10     2120.31     2199.09    230.96 o 
 -16   8  10      792.26      629.68     97.62 o 
 -14   8  10     3778.50     3646.06    168.17 o 
 -12   8  10     3187.96     3331.13    158.97 o 
 -10   8  10     3141.40     3232.74    153.11 o 
  -8   8  10     6485.44     6616.82    322.26 o 
  -6   8  10     4013.88     4130.45    237.61 o 
  -4   8  10      223.48      191.40     87.64 o 
  -2   8  10        4.61       53.27    126.72 o 
 -17   9  10    10050.00     9852.98    459.15 o 
 -15   9  10     5953.10     6247.37    225.56 o 
 -13   9  10     5151.92     4863.36    194.62 o 
 -11   9  10     2593.32     2621.69    129.87 o 
  -9   9  10      212.92      337.80     81.04 o 
  -7   9  10     1774.69     1777.74    179.27 o 
  -5   9  10     3478.16     3283.06    235.71 o 
  -3   9  10     5735.57     6167.26    314.03 o 
 -14  10  10     5863.05     5674.97    218.34 o 
 -12  10  10    23087.33    22211.59    524.29 o 
 -10  10  10    34165.82    35639.54    947.50 o 
  -8  10  10    37091.67    37685.77    878.03 o 
  -6  10  10    28935.29    29169.42    751.54 o 
  -4  10  10     4077.23     5054.08    430.80 o 
 -13  11  10    10914.43    10287.82    628.66 o 
 -11  11  10     2380.95     2407.96    185.60 o 
  -9  11  10      449.91      331.40    101.85 o 
  -7  11  10     2048.49     2213.46    444.74 o 
 -21   1  11    20500.86    21390.41    545.94 o 
 -19   1  11    29927.22    30900.01   1467.32 o 
 -17   1  11     9892.30    10518.42    409.45 o 
 -15   1  11     2146.50     2474.06    487.49 o 
 -13   1  11      291.53      283.94    154.92 o 
 -11   1  11     5588.57     5837.34    276.86 o 
  -9   1  11    18011.38    17884.40    508.27 o 
  -7   1  11    41725.03    38967.93    844.71 o 
  -5   1  11    46722.30    45051.57    939.80 o 
  -3   1  11     9585.78     9717.92    374.71 o 
  -1   1  11     3535.70     3881.72    335.00 o 
 -20   2  11      190.23      214.79     90.14 o 
 -18   2  11     7198.72     7343.33    341.17 o 
 -16   2  11    24994.63    25639.45    577.19 o 
 -14   2  11    30873.68    31357.65    763.48 o 
 -12   2  11    43203.93    43453.25    939.58 o 
 -10   2  11    41292.75    41076.01    890.90 o 
  -8   2  11    17048.83    16994.30    721.08 o 
  -6   2  11       92.56      123.82    154.77 o 
  -4   2  11     1612.79     1614.53    161.86 o 
  -2   2  11     8551.97     8832.71    496.89 o 
   0   2  11    15311.30    16100.79    719.71 o 
 -21   3  11     3677.41     3474.88    401.39 o 
 -19   3  11     4220.97     4064.25    230.05 o 
 -17   3  11     6529.02     6389.28    263.50 o 
 -15   3  11     3473.92     3117.92    191.12 o 
 -13   3  11      897.72      941.84    135.89 o 
 -11   3  11     1868.47     1645.04    189.78 o 
  -9   3  11     7749.74     7613.62    313.06 o 
  -7   3  11     3639.49     3581.59    628.46 o 
  -5   3  11     1841.01     1932.42    242.23 o 
  -3   3  11     3554.80     3587.65    331.97 o 
  -1   3  11      783.71     1120.80    224.95 o 
 -20   4  11       21.50      -19.54     71.18 o 
 -18   4  11     2372.76     2388.62    183.33 o 
 -16   4  11     6931.72     6942.33    270.30 o 
 -14   4  11     7787.87     8098.17    266.97 o 
 -12   4  11    10062.31     9881.34    369.75 o 
 -10   4  11    16366.06    15895.44    541.00 o 
  -8   4  11     6509.99     6442.31    285.35 o 
  -6   4  11       62.02       27.22     67.31 o 
  -4   4  11      387.62      557.22    157.04 o 
  -2   4  11     1293.84     2080.32    280.43 o 
   0   4  11     5129.13     5446.36    417.76 o 
 -19   5  11    24616.63    25363.93    500.17 o 
 -17   5  11    17393.47    17484.08    341.14 o 
 -15   5  11     6973.18     6975.83    197.50 o 
 -13   5  11      433.47      363.05     55.66 o 
 -11   5  11     3841.14     4293.85    167.28 o 
  -9   5  11    23318.55    22330.43    415.11 o 
  -7   5  11    40091.66    40296.08    702.74 o 
  -5   5  11    42158.27    42677.46   1115.95 o 
  -3   5  11    26031.96    25861.79    976.80 o 
  -1   5  11     6679.76     6776.65    462.93 o 
 -18   6  11     2724.40     2692.25    163.27 o 
 -16   6  11     6732.90     6613.96    198.86 o 
 -14   6  11    11762.22    12001.45    240.70 o 
 -12   6  11    17668.45    17455.29    323.13 o 
 -10   6  11    11586.32    11720.12    320.48 o 
  -8   6  11     9668.92    10075.62    297.45 o 
  -6   6  11     2581.55     2432.80    242.23 o 
  -4   6  11     1407.35     1465.20    167.49 o 
  -2   6  11     9701.15     9453.24    812.48 o 
 -17   7  11      869.50      887.15    109.59 o 
 -15   7  11       59.91       60.93     52.75 o 
 -13   7  11       87.83       92.81     48.30 o 
 -11   7  11      144.46      311.32     59.70 o 
  -9   7  11     1229.56     1232.27    169.47 o 
  -7   7  11     4045.71     4138.50    280.88 o 
  -5   7  11     4409.77     3735.41    245.61 o 
  -3   7  11     2239.23     2179.70    206.00 o 
 -16   8  11    14831.76    14733.71    360.13 o 
 -14   8  11    19522.09    20680.85    378.88 o 
 -12   8  11    24876.74    25123.12    434.06 o 
 -10   8  11    21798.37    21064.01    488.29 o 
  -8   8  11     9108.31     9725.37    513.71 o 
  -6   8  11     1180.57     1267.82    164.59 o 
  -4   8  11     2219.42     2297.99    298.62 o 
 -15   9  11     5287.77     5246.43    211.80 o 
 -13   9  11      194.59      134.78     58.44 o 
 -11   9  11     4065.61     4271.35    209.67 o 
  -9   9  11    15040.23    14981.23    492.63 o 
  -7   9  11    18445.61    19083.78    578.98 o 
  -5   9  11    18660.63    18754.09    818.24 o 
 -12  10  11      796.52      788.76    103.78 o 
 -10  10  11       47.57       81.74     93.83 o 
  -8  10  11      393.04      338.34    112.01 o 
 -20   0  12    29530.23    30072.75   1153.24 o 
 -18   0  12    40157.36    39750.99   1349.08 o 
 -16   0  12    36632.76    38891.82   1304.22 o 
 -14   0  12    40654.62    43815.52   1396.98 o 
 -12   0  12    15628.62    14618.92    675.75 o 
 -10   0  12      568.16      708.50    180.08 o 
  -8   0  12     1666.85     1633.76    240.71 o 
  -6   0  12    20928.67    21133.93    824.61 o 
  -4   0  12    23340.21    22778.60    868.26 o 
 -21   1  12     5191.96     6169.10    486.28 o 
 -19   1  12     3645.56     3463.28    264.18 o 
 -17   1  12      476.61      188.05     89.48 o 
 -15   1  12     6236.73     6051.56    491.58 o 
 -13   1  12     7645.83     7167.40    326.91 o 
 -11   1  12     5946.91     6659.95    307.51 o 
  -9   1  12     8080.09     8149.63    335.69 o 
  -7   1  12     8062.71     8704.29    347.36 o 
  -5   1  12     6148.30     5814.79    282.13 o 
  -3   1  12      572.46      682.12    184.02 o 
 -20   2  12     3739.89     3524.47    226.35 o 
 -18   2  12     1972.46     2162.18    218.12 o 
 -16   2  12     1171.54     1495.33    182.92 o 
 -14   2  12     6090.15     6235.97    306.01 o 
 -12   2  12      865.51     1050.45    150.44 o 
 -10   2  12       37.59      120.00     73.72 o 
  -8   2  12       36.84       17.65    123.84 o 
  -6   2  12     3787.30     3286.88    369.71 o 
  -4   2  12     1638.17     1581.61    248.29 o 
  -2   2  12     1617.42     1570.09    263.15 o 
 -19   3  12    10682.93     9892.88    355.33 o 
 -17   3  12      267.75      213.25     98.39 o 
 -15   3  12     8060.97     8855.76    374.37 o 
 -13   3  12    17770.36    17696.66    540.63 o 
 -11   3  12    14959.23    14794.89    478.55 o 
  -9   3  12    25239.09    24941.06    825.82 o 
  -7   3  12    31434.04    29905.28    892.82 o 
  -5   3  12    18274.62    17444.11    758.82 o 
  -3   3  12      761.13      798.84    201.91 o 
 -20   4  12    18321.07    18256.60    799.60 o 
 -18   4  12    20963.13    21508.34    670.83 o 
 -16   4  12    32201.45    31511.48    674.78 o 
 -14   4  12    17180.52    18045.58    553.02 o 
 -12   4  12     8393.83     7910.44    732.90 o 
 -10   4  12      118.97       30.08     89.28 o 
  -8   4  12     2422.01     2739.06    353.19 o 
  -6   4  12     6648.36     7021.60    459.29 o 
  -4   4  12    15897.84    15848.86    735.78 o 
 -19   5  12     1065.43      851.88    158.15 o 
 -17   5  12       58.92       92.95     71.04 o 
 -15   5  12      990.32      920.59    124.42 o 
 -13   5  12       32.57       54.89     59.99 o 
 -11   5  12      822.49      680.39    106.50 o 
  -9   5  12      905.94      639.04    194.63 o 
  -7   5  12       59.52       61.24    100.04 o 
  -5   5  12        1.87      231.01    128.85 o 
 -18   6  12    14412.19    14905.55    425.45 o 
 -16   6  12    20247.61    20404.19    431.68 o 
 -14   6  12    16812.21    16427.46    443.62 o 
 -12   6  12    10023.32     9162.79    312.49 o 
 -10   6  12      485.89      522.41    118.69 o 
  -8   6  12     2041.20     1966.93    278.31 o 
  -6   6  12     4530.89     4492.00    380.47 o 
 -17   7  12       15.01       22.16     70.75 o 
 -15   7  12     2135.30     2399.09    151.78 o 
 -13   7  12    12090.43    13323.14    331.36 o 
 -11   7  12    25286.84    25874.86    430.54 o 
  -9   7  12    31643.67    30611.17   1103.22 o 
  -7   7  12    20533.75    21444.36    612.88 o 
 -14   8  12     2441.34     2768.03    150.08 o 
 -12   8  12     2895.00     2982.10    148.19 o 
 -10   8  12      500.41      388.20    111.30 o 
  -8   8  12      120.79       46.38    113.69 o 
 -19   1  13     2299.61     2245.54    293.92 o 
 -17   1  13    11241.02    12150.24    473.15 o 
 -15   1  13    27374.16    27526.31    748.36 o 
 -13   1  13    29052.29    28762.06    756.96 o 
 -11   1  13    16884.12    16125.65    862.20 o 
  -9   1  13    13339.57    12584.95    448.40 o 
  -7   1  13      716.06      633.02    127.54 o 
  -5   1  13       15.40       -1.34     79.74 o 
 -18   2  13    14753.03    16674.98    571.61 o 
 -16   2  13     6693.32     6584.44    475.06 o 
 -14   2  13      333.59      346.99    110.84 o 
 -12   2  13     2821.26     2387.67    214.72 o 
 -10   2  13    11360.25    11779.73    519.47 o 
  -8   2  13    11507.14    12650.15    447.99 o 
  -6   2  13    18315.63    19165.67    573.88 o 
 -19   3  13      536.15      429.89    135.42 o 
 -17   3  13     3026.80     2718.95    243.14 o 
 -15   3  13      997.63     1310.57    177.24 o 
 -13   3  13     2366.68     2360.79    268.45 o 
 -11   3  13     4288.90     4164.75    261.37 o 
  -9   3  13     1870.28     1797.40    208.43 o 
  -7   3  13     1340.24     1146.59    164.23 o 
 -18   4  13     4768.67     5199.95    558.73 o 
 -16   4  13     2796.17     2801.62    202.16 o 
 -14   4  13      743.94      514.52    207.82 o 
 -12   4  13     1251.74     1068.17    159.26 o 
 -10   4  13     4889.11     4960.92    752.46 o 
  -8   4  13     3616.81     3795.63    378.65 o 
 -17   5  13    22977.46    22560.03    702.55 o 
 -15   5  13    31064.17    31360.85    876.71 o 
 -13   5  13    34441.73    34487.11    714.87 o 
 -11   5  13    31236.66    31572.15    799.83 o 
  -9   5  13    12219.13    13382.61    682.73 o 
 -16   6  13     5278.51     5632.18    327.65 o 
 -14   6  13       11.03       43.14     72.64 o 
 -12   6  13      953.46      906.93    153.74 o 
 -13   7  13      850.69     1004.70    169.98 o 
 -14   0  14    11453.45    12099.31    672.12 o 
 -12   0  14    17573.86    18393.93    828.25 o 
 -10   0  14    34329.80    33654.04   1199.62 o 
 -15   1  14     9777.11     9649.44    591.17 o 
 -13   1  14     5389.35     5111.05    300.31 o 
 -11   1  14      375.29      623.63    135.88 o 
  -9   1  14      253.30      399.57    170.38 o 
 -14   2  14     2859.31     3092.28    355.31 o 
 -12   2  14     1556.09     1571.91    274.67 o 
 -10   2  14     3591.57     3527.02    366.83 o 
 -13   3  14     6905.13     7409.96    510.53 o 
 -11   3  14      350.29      686.67    205.85 o 
 -12   4  14    15190.99    16811.41    783.68 o 
                                                 
